# Supplementary material for: (1S,3R,8R)-2,2-Dibromo-3,7,7,10-tetra­methyltricyclo­[6.4.0.01,3]dodec-9-en-11-one
Source: Acta Crystallogr Sect E Struct Rep Online. 2012 Nov 14;68(Pt 12):o3341–2. doi: 10.1107/S1600536812046089 (PMC3588943; doi:10.1107/S1600536812046089)
Supplement: Supplementary file 1 [file e-68-o3341-sup1.cif]

##############################################################################
#                                                                            #
# This CIF contains the data in a paper accepted for publication in          #
# Acta Crystallographica Section E. It conforms to the requirements of       #
# Notes for Authors for Acta Crystallographica Section E, and has been       #
# peer reviewed under the auspices of the IUCr Commission on Journals.       #
#                                                                            #
# Full details of the Crystallographic Information File format               #
# are given in the paper "The Crystallographic Information File (CIF):       #
# a New Standard Archive File for Crystallography" by S. R. Hall, F. H.      #
# Allen and I. D. Brown [Acta Cryst. (1991), A47, 655-685].                  #
#                                                                            #
# The current version of the core CIF dictionary is obtainable from          #
# ftp://ftp.iucr.org/pub/cif_core.dic.                                       #
#                                                                            #
# Software is freely available for graphical display of the structure(s)     #
# in this CIF. For information consult the CIF software page                 #
# http://www.iucr.org/resources/cif/software.                                #
#                                                                            #
# This file may be used for bona fide research purposes within the           #
# scientific community so long as proper attribution is given to the journal # 
# article from which it was obtained.                                        #
#                                                                            #
##############################################################################
data_I
_audit_creation_method     SHELXL-97
_chemical_name_systematic
;
(1<i>S</i>,3<i>R</i>,8<i>R</i>)-2,2-Dibromo-3,7,7,10-
tetramethyltricyclo[6.4.0.0^1,3^]dodec-9-en-11-one
;
_chemical_name_common     ?
_chemical_formula_moiety     'C16 H22 Br2 O'
_chemical_formula_sum     'C16 H22 Br2 O'
_chemical_formula_iupac     'C16 H22 Br2 O'
_chemical_formula_weight     390.16
_chemical_melting_point     ?
_symmetry_cell_setting     orthorhombic
_symmetry_space_group_name_H-M     'P 21 21 21'
_symmetry_space_group_name_Hall     'P 2ac 2ab'
loop_
    _symmetry_equiv_pos_as_xyz
    'x, y, z'
    '-x+1/2, -y, z+1/2'
    'x+1/2, -y+1/2, -z'
    '-x, y+1/2, -z+1/2'
_cell_length_a     6.73690(10)
_cell_length_b     14.7635(3)
_cell_length_c     16.3543(3)
_cell_angle_alpha     90.00
_cell_angle_beta     90.00
_cell_angle_gamma     90.00
_cell_volume     1626.60(5)
_cell_formula_units_Z     4
_cell_measurement_reflns_used     11891
_cell_measurement_theta_min     2.8
_cell_measurement_theta_max     26.4
_cell_measurement_temperature     298(2)
_exptl_crystal_description     prism
_exptl_crystal_colour     colourless
_exptl_crystal_size_max     0.80
_exptl_crystal_size_mid     0.65
_exptl_crystal_size_min     0.25
_exptl_crystal_density_diffrn     1.593
_exptl_crystal_density_meas     ?
_exptl_crystal_density_method     'not measured'
_exptl_crystal_F_000     784
_exptl_absorpt_coefficient_mu     4.975
_exptl_absorpt_correction_type     multi-scan
_exptl_absorpt_process_details     '(SADABS; Sheldrick, 2003)'
_exptl_absorpt_correction_T_min     0.2585
_exptl_absorpt_correction_T_max     0.7463
_exptl_special_details     ?
_diffrn_ambient_temperature     298(2)
_diffrn_radiation_type     MoK\a
_diffrn_radiation_wavelength     0.71073
_diffrn_radiation_source     'fine-focus sealed tube'
_diffrn_radiation_monochromator     graphite
_diffrn_measurement_device_type     'Bruker APEXII CCD'
_diffrn_measurement_method     '\w and \f'
_diffrn_detector_area_resol_mean     ?
_diffrn_reflns_number     11891
_diffrn_reflns_av_R_equivalents     0.0276
_diffrn_reflns_av_sigmaI/netI     0.0371
_diffrn_reflns_theta_min     2.85
_diffrn_reflns_theta_max     26.36
_diffrn_reflns_theta_full     26.36
_diffrn_measured_fraction_theta_max     0.998
_diffrn_measured_fraction_theta_full     0.998
_diffrn_reflns_limit_h_min     -7
_diffrn_reflns_limit_h_max     8
_diffrn_reflns_limit_k_min     -18
_diffrn_reflns_limit_k_max     18
_diffrn_reflns_limit_l_min     -20
_diffrn_reflns_limit_l_max     20
_refine_special_details
;
Refinement of <i>F</i>^2^ against ALL reflections. The weighted <i>R</i>-factor
<i>wR</i> and goodness of fit <i>S</i> are based on <i>F</i>^2^, conventional
<i>R</i>-factors <i>R</i> are based on <i>F</i>, with <i>F</i> set to zero for
negative <i>F</i>^2^. The threshold expression of <i>F</i>^2^ >
2\s(<i>F</i>^2^) is used only for calculating <i>R</i>-factors(gt) <i>etc</i>.
and is not relevant to the choice of reflections for refinement.
<i>R</i>-factors based on <i>F</i>^2^ are statistically about twice as large
as those based on <i>F</i>, and <i>R</i>- factors based on ALL data will be
even larger.
;
_reflns_number_total     3330
_reflns_number_gt     2939
_reflns_threshold_expression     I>2sigma(I)
_refine_ls_structure_factor_coef     Fsqd
_refine_ls_matrix_type     full
_refine_ls_R_factor_all     0.0366
_refine_ls_R_factor_gt     0.0295
_refine_ls_wR_factor_gt     0.0713
_refine_ls_wR_factor_ref     0.0739
_refine_ls_goodness_of_fit_ref     1.059
_refine_ls_restrained_S_all     1.059
_refine_ls_number_reflns     3330
_refine_ls_number_parameters     176
_refine_ls_number_restraints     0
_refine_ls_hydrogen_treatment     constr
_refine_ls_weighting_scheme     calc
_refine_ls_weighting_details
         'calc w=1/[\s^2^(Fo^2^)+(0.0340P)^2^+0.3680P] where P=(Fo^2^+2Fc^2^)/3'
_atom_sites_solution_hydrogens     geom
_atom_sites_solution_primary     direct
_atom_sites_solution_secondary     difmap
_refine_ls_shift/su_max     0.001
_refine_ls_shift/su_mean     0.000
_refine_diff_density_max     0.681
_refine_diff_density_min     -0.365
_refine_ls_extinction_method     none
_refine_ls_extinction_coef     ?
_refine_ls_abs_structure_details     'Flack (1983), 1397 Friedel pairs'
_refine_ls_abs_structure_Flack     0.021(12)
loop_
    _atom_type_symbol
    _atom_type_description
    _atom_type_scat_dispersion_real
    _atom_type_scat_dispersion_imag
    _atom_type_scat_source
    'C' 'C' 0.0033 0.0016
                         'International Tables Vol C Tables 4.2.6.8 and 6.1.1.4'
    'H' 'H' 0.0000 0.0000
                         'International Tables Vol C Tables 4.2.6.8 and 6.1.1.4'
    'Br' 'Br' -0.2901 2.4595
                         'International Tables Vol C Tables 4.2.6.8 and 6.1.1.4'
    'O' 'O' 0.0106 0.0060
                         'International Tables Vol C Tables 4.2.6.8 and 6.1.1.4'
_computing_data_collection     'APEX2 (Bruker, 2009)'
_computing_cell_refinement     'SAINT (Bruker, 2009)'
_computing_data_reduction     'SAINT (Bruker, 2009)'
_computing_structure_solution     'SHELXS97 (Sheldrick, 2008)'
_computing_structure_refinement     'SHELXL97 (Sheldrick, 2008)'
_computing_molecular_graphics     'ORTEP-3 for Windows (Farrugia, 2012)'
_computing_publication_material     'WinGX (Farrugia, 2012)'
loop_
    _atom_site_type_symbol
    _atom_site_label
    _atom_site_fract_x
    _atom_site_fract_y
    _atom_site_fract_z
    _atom_site_U_iso_or_equiv
    _atom_site_adp_type
    _atom_site_calc_flag
    _atom_site_refinement_flags
    _atom_site_occupancy
    _atom_site_symmetry_multiplicity
    _atom_site_disorder_assembly
    _atom_site_disorder_group
    C C1 0.7886(4) 0.8949(2) 0.72986(18) 0.0345(7) Uani d . 1 1 . .
    C C2 0.7652(4) 0.8664(2) 0.8186(2) 0.0381(7) Uani d . 1 1 . .
    C C3 0.8277(5) 0.9620(2) 0.79993(18) 0.0381(7) Uani d . 1 1 . .
    C C4 0.6771(5) 1.0379(2) 0.8104(2) 0.0458(8) Uani d . 1 1 . .
    H H4A 0.7011 1.0681 0.8621 0.055 Uiso calc R 1 1 . .
    H H4B 0.5449 1.0120 0.8124 0.055 Uiso calc R 1 1 . .
    C C5 0.6854(6) 1.1078(2) 0.7417(2) 0.0545(9) Uani d . 1 1 . .
    H H5A 0.5580 1.1383 0.7392 0.065 Uiso calc R 1 1 . .
    H H5B 0.7842 1.1529 0.7560 0.065 Uiso calc R 1 1 . .
    C C6 0.7335(7) 1.0720(3) 0.6570(3) 0.0635(11) Uani d . 1 1 . .
    H H6A 0.8704 1.0516 0.6578 0.076 Uiso calc R 1 1 . .
    H H6B 0.7270 1.1228 0.6195 0.076 Uiso calc R 1 1 . .
    C C7 0.6078(5) 0.9950(2) 0.62020(19) 0.0411(7) Uani d . 1 1 . .
    C C8 0.6031(4) 0.9087(2) 0.67808(18) 0.0353(7) Uani d . 1 1 . .
    H H8 0.4927 0.9177 0.7163 0.042 Uiso calc R 1 1 . .
    C C9 0.5589(4) 0.8232(2) 0.63150(19) 0.0417(7) Uani d . 1 1 . .
    H H9 0.4286 0.8142 0.6145 0.050 Uiso calc R 1 1 . .
    C C10 0.6912(5) 0.7587(2) 0.61230(18) 0.0391(7) Uani d . 1 1 . .
    C C11 0.9012(4) 0.7704(2) 0.63421(19) 0.0399(7) Uani d . 1 1 . .
    C C12 0.9602(4) 0.8536(2) 0.68244(19) 0.0420(7) Uani d . 1 1 . .
    H H12A 1.0130 0.8986 0.6451 0.050 Uiso calc R 1 1 . .
    H H12B 1.0649 0.8374 0.7204 0.050 Uiso calc R 1 1 . .
    C C13 1.0396(5) 0.9900(3) 0.8188(2) 0.0537(9) Uani d . 1 1 . .
    H H13A 1.1285 0.9418 0.8042 0.081 Uiso calc R 1 1 . .
    H H13B 1.0520 1.0026 0.8762 0.081 Uiso calc R 1 1 . .
    H H13C 1.0724 1.0434 0.7881 0.081 Uiso calc R 1 1 . .
    C C14 0.3936(7) 1.0248(3) 0.6061(3) 0.0832(15) Uani d . 1 1 . .
    H H14A 0.3917 1.0760 0.5699 0.125 Uiso calc R 1 1 . .
    H H14B 0.3345 1.0413 0.6574 0.125 Uiso calc R 1 1 . .
    H H14C 0.3200 0.9759 0.5821 0.125 Uiso calc R 1 1 . .
    C C15 0.6966(8) 0.9745(3) 0.5362(3) 0.0758(13) Uani d . 1 1 . .
    H H15A 0.8355 0.9615 0.5419 0.114 Uiso calc R 1 1 . .
    H H15B 0.6796 1.0261 0.5011 0.114 Uiso calc R 1 1 . .
    H H15C 0.6304 0.9231 0.5128 0.114 Uiso calc R 1 1 . .
    C C16 0.6372(7) 0.6755(2) 0.5647(2) 0.0584(10) Uani d . 1 1 . .
    H H16A 0.4981 0.6768 0.5520 0.088 Uiso calc R 1 1 . .
    H H16B 0.6662 0.6226 0.5967 0.088 Uiso calc R 1 1 . .
    H H16C 0.7126 0.6738 0.5149 0.088 Uiso calc R 1 1 . .
    Br Br1 0.50492(5) 0.83972(3) 0.86363(2) 0.05453(12) Uani d . 1 1 . .
    Br Br2 0.94858(5) 0.78265(3) 0.86827(3) 0.06271(13) Uani d . 1 1 . .
    O O 1.0289(4) 0.71769(17) 0.61207(15) 0.0604(6) Uani d . 1 1 . .
loop_
    _atom_site_aniso_label
    _atom_site_aniso_U_11
    _atom_site_aniso_U_22
    _atom_site_aniso_U_33
    _atom_site_aniso_U_12
    _atom_site_aniso_U_13
    _atom_site_aniso_U_23
    C1 0.0291(15) 0.0354(17) 0.0390(16) 0.0008(13) 0.0031(12) -0.0040(14)
    C2 0.0293(14) 0.0415(18) 0.0434(17) 0.0048(12) 0.0006(12) -0.0004(15)
    C3 0.0355(15) 0.0398(17) 0.0391(16) -0.0008(14) 0.0006(13) -0.0075(14)
    C4 0.0517(19) 0.0401(18) 0.0456(18) 0.0045(16) 0.0033(15) -0.0135(16)
    C5 0.070(2) 0.0361(19) 0.057(2) 0.0011(18) -0.0057(19) -0.0068(18)
    C6 0.078(3) 0.045(2) 0.067(3) -0.006(2) -0.003(2) 0.002(2)
    C7 0.0458(16) 0.0382(16) 0.0393(17) -0.0022(14) -0.0020(14) 0.0005(15)
    C8 0.0297(14) 0.0371(17) 0.0393(15) -0.0010(13) 0.0013(12) -0.0028(14)
    C9 0.0397(14) 0.0435(17) 0.0419(16) -0.0081(13) -0.0024(15) -0.0010(16)
    C10 0.0522(18) 0.0337(16) 0.0316(15) -0.0068(14) 0.0025(13) 0.0004(13)
    C11 0.0483(16) 0.0338(16) 0.0376(15) 0.0066(14) 0.0120(15) 0.0031(15)
    C12 0.0323(15) 0.0471(18) 0.0465(17) 0.0037(14) 0.0048(13) -0.0093(15)
    C13 0.0470(19) 0.058(2) 0.0559(19) -0.0065(18) -0.0019(16) -0.0152(18)
    C14 0.069(3) 0.079(3) 0.102(4) 0.008(2) -0.009(2) 0.042(3)
    C15 0.095(3) 0.072(3) 0.061(2) -0.010(3) 0.012(2) 0.009(2)
    C16 0.086(3) 0.037(2) 0.052(2) -0.009(2) -0.0035(19) 0.0003(17)
    Br1 0.04425(17) 0.0613(2) 0.0581(2) -0.00202(17) 0.01213(17) 0.00965(18)
    Br2 0.0559(2) 0.0613(2) 0.0710(2) 0.01579(18) -0.00973(19) 0.0117(2)
    O 0.0663(16) 0.0493(14) 0.0657(14) 0.0148(14) 0.0091(13) -0.0101(12)
_geom_special_details
;
All s.u.'s (except the s.u. in the dihedral angle between two l.s. planes) are
estimated using the full covariance matrix. The cell s.u.'s are taken into
account individually in the estimation of s.u.'s in distances, angles and
torsion angles; correlations between s.u.'s in cell parameters are only used
when they are defined by crystal symmetry. An approximate (isotropic)
treatment of cell s.u.'s is used for estimating s.u.'s involving l.s. planes.
;
loop_
    _geom_bond_atom_site_label_1
    _geom_bond_atom_site_label_2
    _geom_bond_site_symmetry_2
    _geom_bond_distance
    _geom_bond_publ_flag
    C1 C2 . 1.518(4) ?
    C1 C12 . 1.520(4) ?
    C1 C8 . 1.524(4) ?
    C1 C3 . 1.537(4) ?
    C2 C3 . 1.503(5) ?
    C2 Br2 . 1.928(3) ?
    C2 Br1 . 1.943(3) ?
    C3 C13 . 1.518(4) ?
    C3 C4 . 1.522(5) ?
    C4 C5 . 1.526(5) ?
    C4 H4A . 0.9700 ?
    C4 H4B . 0.9700 ?
    C5 C6 . 1.517(5) ?
    C5 H5A . 0.9700 ?
    C5 H5B . 0.9700 ?
    C6 C7 . 1.541(5) ?
    C6 H6A . 0.9700 ?
    C6 H6B . 0.9700 ?
    C7 C14 . 1.526(5) ?
    C7 C15 . 1.529(5) ?
    C7 C8 . 1.587(5) ?
    C8 C9 . 1.505(4) ?
    C8 H8 . 0.9800 ?
    C9 C10 . 1.341(5) ?
    C9 H9 . 0.9300 ?
    C10 C11 . 1.470(4) ?
    C10 C16 . 1.499(5) ?
    C11 O . 1.216(4) ?
    C11 C12 . 1.512(5) ?
    C12 H12A . 0.9700 ?
    C12 H12B . 0.9700 ?
    C13 H13A . 0.9600 ?
    C13 H13B . 0.9600 ?
    C13 H13C . 0.9600 ?
    C14 H14A . 0.9600 ?
    C14 H14B . 0.9600 ?
    C14 H14C . 0.9600 ?
    C15 H15A . 0.9600 ?
    C15 H15B . 0.9600 ?
    C15 H15C . 0.9600 ?
    C16 H16A . 0.9600 ?
    C16 H16B . 0.9600 ?
    C16 H16C . 0.9600 ?
loop_
    _geom_angle_atom_site_label_1
    _geom_angle_atom_site_label_2
    _geom_angle_atom_site_label_3
    _geom_angle_site_symmetry_1
    _geom_angle_site_symmetry_3
    _geom_angle
    _geom_angle_publ_flag
    C2 C1 C12 . . 117.1(3) ?
    C2 C1 C8 . . 118.9(2) ?
    C12 C1 C8 . . 113.2(2) ?
    C2 C1 C3 . . 58.9(2) ?
    C12 C1 C3 . . 120.6(3) ?
    C8 C1 C3 . . 117.9(3) ?
    C3 C2 C1 . . 61.1(2) ?
    C3 C2 Br2 . . 120.5(2) ?
    C1 C2 Br2 . . 120.9(2) ?
    C3 C2 Br1 . . 121.3(2) ?
    C1 C2 Br1 . . 120.8(2) ?
    Br2 C2 Br1 . . 106.75(16) ?
    C2 C3 C13 . . 118.5(3) ?
    C2 C3 C4 . . 118.8(3) ?
    C13 C3 C4 . . 113.8(3) ?
    C2 C3 C1 . . 59.9(2) ?
    C13 C3 C1 . . 119.3(3) ?
    C4 C3 C1 . . 116.4(3) ?
    C3 C4 C5 . . 113.0(3) ?
    C3 C4 H4A . . 109.0 ?
    C5 C4 H4A . . 109.0 ?
    C3 C4 H4B . . 109.0 ?
    C5 C4 H4B . . 109.0 ?
    H4A C4 H4B . . 107.8 ?
    C6 C5 C4 . . 116.4(3) ?
    C6 C5 H5A . . 108.2 ?
    C4 C5 H5A . . 108.2 ?
    C6 C5 H5B . . 108.2 ?
    C4 C5 H5B . . 108.2 ?
    H5A C5 H5B . . 107.4 ?
    C5 C6 C7 . . 119.8(4) ?
    C5 C6 H6A . . 107.4 ?
    C7 C6 H6A . . 107.4 ?
    C5 C6 H6B . . 107.4 ?
    C7 C6 H6B . . 107.4 ?
    H6A C6 H6B . . 106.9 ?
    C14 C7 C15 . . 106.9(3) ?
    C14 C7 C6 . . 111.5(3) ?
    C15 C7 C6 . . 106.4(3) ?
    C14 C7 C8 . . 107.6(3) ?
    C15 C7 C8 . . 112.7(3) ?
    C6 C7 C8 . . 111.7(3) ?
    C9 C8 C1 . . 109.3(3) ?
    C9 C8 C7 . . 112.1(2) ?
    C1 C8 C7 . . 115.0(2) ?
    C9 C8 H8 . . 106.6 ?
    C1 C8 H8 . . 106.6 ?
    C7 C8 H8 . . 106.6 ?
    C10 C9 C8 . . 125.7(3) ?
    C10 C9 H9 . . 117.2 ?
    C8 C9 H9 . . 117.2 ?
    C9 C10 C11 . . 119.9(3) ?
    C9 C10 C16 . . 122.8(3) ?
    C11 C10 C16 . . 117.2(3) ?
    O C11 C10 . . 122.2(3) ?
    O C11 C12 . . 119.3(3) ?
    C10 C11 C12 . . 118.4(3) ?
    C11 C12 C1 . . 113.1(3) ?
    C11 C12 H12A . . 109.0 ?
    C1 C12 H12A . . 109.0 ?
    C11 C12 H12B . . 109.0 ?
    C1 C12 H12B . . 109.0 ?
    H12A C12 H12B . . 107.8 ?
    C3 C13 H13A . . 109.5 ?
    C3 C13 H13B . . 109.5 ?
    H13A C13 H13B . . 109.5 ?
    C3 C13 H13C . . 109.5 ?
    H13A C13 H13C . . 109.5 ?
    H13B C13 H13C . . 109.5 ?
    C7 C14 H14A . . 109.5 ?
    C7 C14 H14B . . 109.5 ?
    H14A C14 H14B . . 109.5 ?
    C7 C14 H14C . . 109.5 ?
    H14A C14 H14C . . 109.5 ?
    H14B C14 H14C . . 109.5 ?
    C7 C15 H15A . . 109.5 ?
    C7 C15 H15B . . 109.5 ?
    H15A C15 H15B . . 109.5 ?
    C7 C15 H15C . . 109.5 ?
    H15A C15 H15C . . 109.5 ?
    H15B C15 H15C . . 109.5 ?
    C10 C16 H16A . . 109.5 ?
    C10 C16 H16B . . 109.5 ?
    H16A C16 H16B . . 109.5 ?
    C10 C16 H16C . . 109.5 ?
    H16A C16 H16C . . 109.5 ?
    H16B C16 H16C . . 109.5 ?
_iucr_refine_instructions_details
;
TITL I in P 21 21 21
CELL  0.71073   6.7369  14.7635  16.3543   90.000   90.000   90.000
ZERR     4.00   0.0001   0.0003   0.0003    0.000    0.000    0.000
LATT  -1
SYMM  1/2 - X, - Y, 1/2 + Z
SYMM  1/2 + X, 1/2 - Y, - Z
SYMM  - X, 1/2 + Y, 1/2 - Z
SFAC  C    H    BR   O
UNIT  64   88   8    4
MERG   2
OMIT     0   1   1
OMIT     0   0   2
SHEL   40  0.8
FMAP   2
PLAN   20
ACTA    52.80
BOND   $H
L.S.  10
WGHT    0.034000    0.368000
FVAR       0.11007
MOLE    1
C1    1    0.788646    0.894915    0.729864    11.00000    0.02913    0.03540 =
         0.03899   -0.00401    0.00308    0.00083
C2    1    0.765245    0.866421    0.818556    11.00000    0.02925    0.04154 =
         0.04340   -0.00043    0.00061    0.00483
C3    1    0.827747    0.961980    0.799935    11.00000    0.03551    0.03982 =
         0.03908   -0.00748    0.00059   -0.00082
C4    1    0.677122    1.037936    0.810366    11.00000    0.05168    0.04008 =
         0.04563   -0.01351    0.00335    0.00454
AFIX  23
H4A   2    0.701134    1.068124    0.862109    11.00000   -1.20000
H4B   2    0.544918    1.012002    0.812355    11.00000   -1.20000
AFIX   0
C5    1    0.685398    1.107822    0.741715    11.00000    0.07011    0.03613 =
         0.05721   -0.00680   -0.00566    0.00115
AFIX  23
H5A   2    0.558005    1.138317    0.739229    11.00000   -1.20000
H5B   2    0.784158    1.152943    0.755989    11.00000   -1.20000
AFIX   0
C6    1    0.733496    1.072025    0.657036    11.00000    0.07780    0.04522 =
         0.06735    0.00211   -0.00300   -0.00585
AFIX  23
H6A   2    0.870352    1.051630    0.657845    11.00000   -1.20000
H6B   2    0.727046    1.122819    0.619508    11.00000   -1.20000
AFIX   0
C7    1    0.607777    0.994983    0.620197    11.00000    0.04575    0.03820 =
         0.03926    0.00053   -0.00203   -0.00216
C8    1    0.603100    0.908741    0.678084    11.00000    0.02970    0.03706 =
         0.03926   -0.00283    0.00134   -0.00097
AFIX  13
H8    2    0.492743    0.917745    0.716269    11.00000   -1.20000
AFIX   0
C9    1    0.558914    0.823164    0.631495    11.00000    0.03975    0.04346 =
         0.04189   -0.00095   -0.00236   -0.00807
AFIX  43
H9    2    0.428606    0.814226    0.614547    11.00000   -1.20000
AFIX   0
C10   1    0.691194    0.758672    0.612303    11.00000    0.05216    0.03371 =
         0.03158    0.00040    0.00246   -0.00681
C11   1    0.901208    0.770427    0.634206    11.00000    0.04827    0.03383 =
         0.03762    0.00313    0.01200    0.00661
C12   1    0.960177    0.853587    0.682436    11.00000    0.03227    0.04714 =
         0.04650   -0.00929    0.00483    0.00365
AFIX  23
H12A  2    1.013032    0.898622    0.645140    11.00000   -1.20000
H12B  2    1.064863    0.837379    0.720438    11.00000   -1.20000
AFIX   0
C13   1    1.039639    0.990012    0.818850    11.00000    0.04695    0.05836 =
         0.05592   -0.01519   -0.00192   -0.00648
AFIX 137
H13A  2    1.128479    0.941839    0.804177    11.00000   -1.50000
H13B  2    1.051995    1.002571    0.876220    11.00000   -1.50000
H13C  2    1.072436    1.043352    0.788115    11.00000   -1.50000
AFIX   0
C14   1    0.393642    1.024799    0.606113    11.00000    0.06851    0.07867 =
         0.10242    0.04184   -0.00908    0.00777
AFIX 137
H14A  2    0.391665    1.076005    0.569943    11.00000   -1.50000
H14B  2    0.334532    1.041266    0.657414    11.00000   -1.50000
H14C  2    0.319997    0.975886    0.582120    11.00000   -1.50000
AFIX   0
C15   1    0.696576    0.974494    0.536200    11.00000    0.09451    0.07167 =
         0.06125    0.00948    0.01168   -0.00961
AFIX 137
H15A  2    0.835503    0.961493    0.541934    11.00000   -1.50000
H15B  2    0.679557    1.026053    0.501125    11.00000   -1.50000
H15C  2    0.630439    0.923066    0.512786    11.00000   -1.50000
AFIX   0
C16   1    0.637165    0.675474    0.564710    11.00000    0.08587    0.03744 =
         0.05195    0.00034   -0.00353   -0.00898
AFIX 137
H16A  2    0.498078    0.676756    0.551995    11.00000   -1.50000
H16B  2    0.666240    0.622614    0.596729    11.00000   -1.50000
H16C  2    0.712575    0.673770    0.514927    11.00000   -1.50000
AFIX   0
BR1   3    0.504916    0.839719    0.863634    11.00000    0.04425    0.06127 =
         0.05806    0.00965    0.01213   -0.00202
BR2   3    0.948583    0.782651    0.868271    11.00000    0.05592    0.06125 =
         0.07095    0.01167   -0.00973    0.01579
O     4    1.028936    0.717687    0.612072    11.00000    0.06632    0.04927 =
         0.06571   -0.01008    0.00906    0.01481
HKLF 4
REM  el_moh_enbr in P 21 21 21
REM R1 =  0.0295 for   2939 Fo > 4sig(Fo)  and  0.0366 for all   3330 data
REM    176 parameters refined using      0 restraints
END
WGHT      0.0327      0.4009
REM Highest difference peak  0.681,  deepest hole -0.365,  1-sigma level  0.062
Q1    1   0.5602  1.0826  0.6767  11.00000  0.05    0.68
Q2    1   0.4511  0.9775  0.5559  11.00000  0.05    0.45
Q3    1   0.7901  1.0170  0.5775  11.00000  0.05    0.35
Q4    1   0.8788  0.7441  0.8400  11.00000  0.05    0.22
Q5    1   0.1718  1.0208  0.5773  11.00000  0.05    0.22
Q6    1   0.8419  0.7537  0.8585  11.00000  0.05    0.21
Q7    1   0.6831  0.8939  0.7053  11.00000  0.05    0.19
Q8    1   0.9562  0.9200  0.5476  11.00000  0.05    0.19
Q9    1   0.7850  0.6939  0.8324  11.00000  0.05    0.18
Q10   1   0.5106  0.8958  0.8706  11.00000  0.05    0.18
Q11   1   0.9508  1.1046  0.7376  11.00000  0.05    0.18
Q12   1   0.4118  0.9280  0.5005  11.00000  0.05    0.18
Q13   1   0.7080  1.1646  0.7450  11.00000  0.05    0.18
Q14   1   0.6934  1.0667  0.7769  11.00000  0.05    0.18
Q15   1   0.3810  0.8603  0.5394  11.00000  0.05    0.17
Q16   1   0.5814  1.0718  0.7584  11.00000  0.05    0.17
Q17   1   0.8719  1.1369  0.7467  11.00000  0.05    0.17
Q18   1   0.2088  1.1405  0.7162  11.00000  0.05    0.16
Q19   1   0.9319  1.1557  0.6628  11.00000  0.05    0.16
Q20   1   0.4386  0.8791  0.8198  11.00000  0.05    0.16
;
data_global
_journal_date_recd_electronic     2012-10-29
_journal_date_accepted     2012-11-07
_journal_name_full     'Acta Crystallographica, Section E'
_journal_year     2012
_journal_volume     68
_journal_issue     12
_journal_page_first     o3341
_journal_page_last     o3342
_journal_paper_category     QO
_journal_paper_doi     10.1107/S1600536812046089
_journal_coeditor_code     GO2074
_publ_contact_author_name     'Dr Oukhrib Abdelouahd'
_publ_contact_author_address
;
Laboratoire de Chimie des Substances Naturelles
"Unit\'e Associ\'e au CNRST (URAC16)"
Facult\'e des Sciences Semlalia,
BP 2390 Bd My Abdellah,
40000 Marrakech
Morocco
;
_publ_contact_author_email     'berraho@uca.ma'
_publ_contact_author_fax     '0021224437408'
_publ_contact_author_phone     '0021224434649'
_publ_section_title
;\
(1<i>S</i>,3<i>R</i>,8<i>R</i>)-2,2-Dibromo-3,7,7,10-\
tetramethyltricyclo[6.4.0.0^1,3^]dodec-9-en-11-one
;
loop_
    _publ_author_name
    _publ_author_address
    'Oukhrib, Abdelouahd'
;
Laboratoire de Chimie des Substances Naturelles
"Unit\'e Associ\'e au CNRST (URAC16)"
Facult\'e des Sciences Semlalia,
BP 2390 Bd My Abdellah,
40000 Marrakech
Morocco
;
    'Benharref, Ahmed'
;
Laboratoire de Chimie des Substances Naturelles
"Unit\'e Associ\'e au CNRST (URAC16)"
Facult\'e des Sciences Semlalia,
BP 2390 Bd My Abdellah,
40000 Marrakech
Morocco,
;
    'Saadi, Mohamed'
;
Laboratoire de Chimie du Solide Appliqu\'ee
Facult\'e des Sciences
Avenue Ibn Battouta
BP 1014 Rabat, Morocco
;
    'El Ammari, Lahcen'
;
Laboratoire de Chimie du Solide Appliqu\'ee
Facult\'e des Sciences
Avenue Ibn Battouta
BP 1014 Rabat, Morocco
;
    'Berraho, Moha'
;
Laboratoire de Chimie des Substances Naturelles
"Unit\'e Associ\'e au CNRST (URAC16)"
Facult\'e des Sciences Semlalia,
BP 2390 Bd My Abdellah,
40000 Marrakech
Morocco
;
