# Supplementary material for: (1S,3R,8R)-2,2-Dibromo-3,7,7,10-tetra­methyltricyclo­[6.4.0.01,3]dodec-9-en-11-one
Source: Acta Crystallogr Sect E Struct Rep Online. 2012 Nov 14;68(Pt 12):o3341–2. doi: 10.1107/S1600536812046089 (PMC3588943; doi:10.1107/S1600536812046089)
Supplement: Supplementary file 2 [file e-68-o3341-Isup2.hkl]

#
# h,k,l, Fc-squared, Fo-squared, sigma(Fo-squared) and status flag
#
data_I
_shelx_title ' el_moh_enbr in P 21 21 21'
_shelx_refln_list_code          4
_shelx_F_calc_maximum      309.43
_exptl_crystal_F_000       784.00
_reflns_d_resolution_high  0.8003
 
loop_
 _symmetry_equiv_pos_as_xyz
 'x, y, z'
 '-x+1/2, -y, z+1/2'
 'x+1/2, -y+1/2, -z'
 '-x, y+1/2, -z+1/2'
 
_cell_length_a     6.7369
_cell_length_b    14.7635
_cell_length_c    16.3543
_cell_angle_alpha  90.000
_cell_angle_beta   90.000
_cell_angle_gamma  90.000
 
_shelx_F_squared_multiplier     1.000
 
loop_
 _refln_index_h
 _refln_index_k
 _refln_index_l
 _refln_F_squared_calc
 _refln_F_squared_meas
 _refln_F_squared_sigma
 _refln_observed_status
   2   0   0    32170.11    31810.71    876.54 o
   4   0   0     7929.32     7845.49    251.35 o
   6   0   0      541.02      533.62     21.92 o
   8   0   0        7.02       -2.44     13.63 o
   1   1   0    19404.38    17663.86    534.43 o
   2   1   0     1803.55     1894.79     40.02 o
   3   1   0       65.15       66.69      2.93 o
   4   1   0     1766.31     1865.39     37.13 o
   5   1   0      219.77      242.62      7.38 o
   6   1   0      690.34      703.72     18.70 o
   7   1   0       65.98       72.34     10.72 o
   8   1   0        0.39        0.41      9.96 o
   1   2   0     1213.51     1226.52     30.47 o
   2   2   0    25473.57    23204.22    577.28 o
   3   2   0     8104.35     8278.36    162.82 o
   4   2   0     3079.70     2817.13     59.69 o
   5   2   0      654.73      668.88     15.62 o
   6   2   0        3.58        2.37      6.16 o
   7   2   0     1022.93     1013.02     31.88 o
   8   2   0       11.24        6.48     10.14 o
   1   3   0      354.70      352.85     10.61 o
   2   3   0     1311.82     1249.04     26.67 o
   3   3   0     3606.58     3836.73     80.73 o
   4   3   0     5997.74     5796.63    122.88 o
   5   3   0     3800.79     3838.20     88.18 o
   6   3   0       11.05       15.13      6.16 o
   7   3   0      338.84      342.22     17.16 o
   8   3   0        3.22       -1.38     10.58 o
   0   4   0     1778.20     1727.47     67.12 o
   1   4   0      828.52      835.61     23.32 o
   2   4   0      201.50      184.89      6.85 o
   3   4   0      399.84      386.68      9.27 o
   4   4   0     2560.20     2502.59     50.02 o
   5   4   0     2531.54     2351.96     54.64 o
   6   4   0      666.98      667.79     20.10 o
   7   4   0      532.59      501.82     21.51 o
   8   4   0      413.10      394.01     19.94 o
   1   5   0        9.22        8.15      2.48 o
   2   5   0     1264.37     1383.06     38.97 o
   3   5   0     4246.46     4161.57     94.01 o
   4   5   0      679.96      691.81     18.83 o
   5   5   0     1111.95     1085.08     29.04 o
   6   5   0       99.25      113.22     13.11 o
   7   5   0      367.19      358.43     17.56 o
   8   5   0       38.05       37.37     12.59 o
   0   6   0     4894.91     4846.82    187.06 o
   1   6   0     7594.92     7600.96    207.28 o
   2   6   0     7657.30     7572.92    209.27 o
   3   6   0     1201.76     1111.20     28.77 o
   4   6   0     2528.58     2553.48     58.47 o
   5   6   0       10.64       12.85      6.04 o
   6   6   0     1367.28     1364.36     41.09 o
   7   6   0        1.39       -7.90     10.99 o
   1   7   0     1069.59     1054.59     29.91 o
   2   7   0      737.74      705.09     21.13 o
   3   7   0     2602.70     2711.62     75.97 o
   4   7   0      326.58      326.68     11.05 o
   5   7   0      840.78      875.23     24.60 o
   6   7   0       68.42       57.93      9.06 o
   7   7   0      122.43      160.82     23.77 o
   0   8   0       13.78       24.33      6.69 o
   1   8   0     9863.74    10116.75    275.79 o
   2   8   0      582.82      694.39     21.13 o
   3   8   0     5559.53     5594.78    155.36 o
   4   8   0      181.08      174.24     10.96 o
   5   8   0      925.96      934.77     33.95 o
   6   8   0      145.10      153.87     11.24 o
   7   8   0       10.37      -13.73     17.44 o
   1   9   0     1377.51     1437.16     40.65 o
   2   9   0       26.17       32.53      4.46 o
   3   9   0     1400.28     1344.81     39.18 o
   4   9   0        3.35        8.97      9.77 o
   5   9   0      300.57      283.47     19.40 o
   6   9   0       77.73      113.91     12.58 o
   7   9   0        0.81        2.96     22.29 o
   0  10   0      158.04      141.73     11.95 o
   1  10   0     6769.92     6526.06    178.80 o
   2  10   0       40.00       35.43      5.27 o
   3  10   0     1368.26     1400.48     41.02 o
   4  10   0      357.34      319.80     14.79 o
   5  10   0       56.68       63.00     13.12 o
   6  10   0      273.73      285.86     16.77 o
   7  10   0       21.02       13.70     16.48 o
   1  11   0      588.60      537.96     18.25 o
   2  11   0      321.09      312.73     11.13 o
   3  11   0      403.02      399.88     19.66 o
   4  11   0       22.14       34.34      9.80 o
   5  11   0      248.98      238.24     18.80 o
   6  11   0      288.27      274.37     17.18 o
   0  12   0       79.99      101.63     13.12 o
   1  12   0       16.25       45.00      7.57 o
   2  12   0      190.08      203.60     10.47 o
   3  12   0        1.17       21.51     12.27 o
   4  12   0       34.88       28.63     14.04 o
   5  12   0      526.52      446.96     26.91 o
   6  12   0       62.43       61.08     13.73 o
   1  13   0       39.56       54.01     15.11 o
   2  13   0      765.22      691.40     23.36 o
   3  13   0      596.19      612.20     24.54 o
   4  13   0      511.77      453.03     27.26 o
   5  13   0      157.31      190.85     26.00 o
   0  14   0      293.40      310.32     20.99 o
   1  14   0      377.81      398.61     21.41 o
   2  14   0      992.39      997.51     31.97 o
   3  14   0      273.73      264.21     16.62 o
   4  14   0      168.72      196.46     21.38 o
   5  14   0      415.70      378.35     35.91 o
   1  15   0      110.68      118.00     13.05 o
   2  15   0       55.24       82.44     20.02 o
   3  15   0       54.96       62.13     13.48 o
   4  15   0      227.56      230.46     22.42 o
   0  16   0     1356.86     1372.65     85.84 o
   1  16   0       47.64       54.09     14.61 o
   2  16   0      781.03      762.34     32.17 o
   3  16   0      327.85      367.59     20.93 o
   4  16   0      113.52      144.73     52.41 o
   1  17   0        0.12       -1.31     14.91 o
   2  17   0      183.34      152.77     17.26 o
   3  17   0        0.31      -15.28     20.71 o
   0  18   0      360.94      388.77     41.27 o
   1  18   0        0.93       28.76     18.80 o
   1   0   1       40.22       65.61      3.45 o
   2   0   1     4878.88     4730.63    107.05 o
   3   0   1       56.68       38.59      2.47 o
   4   0   1      579.91      592.11     14.53 o
   5   0   1      765.48      729.48     15.76 o
   6   0   1      338.08      318.96     10.77 o
   7   0   1     1036.24     1022.79     31.73 o
   8   0   1        0.12       -1.52      9.95 o
  -8   1   1       20.18       26.08     10.22 o
  -7   1   1      314.56      345.50     15.19 o
  -6   1   1      163.90      163.61      9.41 o
  -5   1   1     2294.87     2259.07     49.18 o
  -4   1   1     2595.95     2653.34     58.54 o
  -3   1   1     5201.05     5065.01    114.88 o
  -2   1   1     7509.17     7799.65    182.41 o
  -1   1   1     5871.67     6263.75    139.82 o
   1   1   1     5090.13     5408.65    112.68 o
   2   1   1     8233.32     8397.13    159.84 o
   3   1   1     5330.51     5132.00     94.55 o
   4   1   1     2806.62     2868.75     54.66 o
   5   1   1     2323.47     2352.64     46.05 o
   6   1   1      144.36      143.51      8.13 o
   7   1   1      349.30      369.58     13.93 o
   8   1   1       20.05        3.61      9.72 o
  -8   2   1      120.11      130.82     14.41 o
  -7   2   1      319.19      335.44     14.48 o
  -6   2   1      796.85      792.60     21.39 o
  -5   2   1      900.08      941.30     22.30 o
  -4   2   1     4929.39     4804.19     93.62 o
  -3   2   1        4.47       24.01      2.99 o
  -2   2   1    15504.08    15215.79    341.55 o
  -1   2   1     4218.71     4507.41    123.92 o
   0   2   1    27174.77    22789.80   1524.56 o
   1   2   1     4182.12     4464.11    100.64 o
   2   2   1    15323.98    14942.40    344.50 o
   3   2   1        6.74        1.80      1.74 o
   4   2   1     4923.66     4745.48     88.65 o
   5   2   1     1015.68     1043.75     20.80 o
   6   2   1      652.31      685.36     21.45 o
   7   2   1      340.08      333.11     14.67 o
   8   2   1      101.96       84.15     15.73 o
  -8   3   1       57.10       58.67     11.60 o
  -7   3   1      620.74      589.31     27.42 o
  -6   3   1      313.15      317.19     12.65 o
  -5   3   1     1061.82     1068.07     22.20 o
  -4   3   1      620.26      656.00     14.67 o
  -3   3   1     1219.64     1366.14     29.73 o
  -2   3   1     2388.42     2365.89     62.37 o
  -1   3   1     4993.37     4984.17    163.62 o
   0   3   1      111.51      103.59      6.71 o
   1   3   1     5139.50     5206.60    139.89 o
   2   3   1     2181.31     2149.32     51.05 o
   3   3   1     1038.10     1218.90     25.86 o
   4   3   1      585.12      644.74     14.10 o
   5   3   1     1071.32     1070.52     23.93 o
   6   3   1      356.39      344.92     12.15 o
   7   3   1      601.42      620.46     21.84 o
   8   3   1       55.94       56.84     11.49 o
  -8   4   1       41.82       36.78     13.14 o
  -7   4   1      150.60      146.72     12.17 o
  -6   4   1      540.17      481.79     17.38 o
  -5   4   1      412.01      403.05     11.18 o
  -4   4   1     2965.20     3010.93     85.73 o
  -3   4   1     5606.90     5633.84    139.06 o
  -2   4   1     8083.01     8582.86    239.09 o
  -1   4   1    14372.55    14833.83    479.72 o
   0   4   1    19883.85    19889.39    624.44 o
   1   4   1    14813.97    15206.54    471.31 o
   2   4   1     8135.40     8674.11    215.45 o
   3   4   1     5453.24     5617.89    117.90 o
   4   4   1     3129.34     3142.93     58.08 o
   5   4   1      418.49      372.64     11.65 o
   6   4   1      471.73      421.89     15.05 o
   7   4   1      114.52      117.02     16.49 o
   8   4   1       32.74       40.20     12.36 o
  -8   5   1      222.15      219.35     16.38 o
  -7   5   1      116.66       88.24     11.51 o
  -6   5   1      805.34      806.87     24.55 o
  -5   5   1       18.88       23.50      4.85 o
  -4   5   1     2205.27     2264.87     56.43 o
  -3   5   1     1043.99     1094.07     27.65 o
  -2   5   1     1523.82     1574.83     54.59 o
  -1   5   1     3729.50     3737.77    102.16 o
   0   5   1     1187.02     1149.17     37.17 o
   1   5   1     3556.59     3623.03    116.44 o
   2   5   1     1751.67     1758.71     47.53 o
   3   5   1     1001.23     1056.15     27.50 o
   4   5   1     2159.75     2224.89     48.39 o
   5   5   1       56.72       61.41      5.40 o
   6   5   1      682.47      696.18     22.16 o
   7   5   1      133.22      109.32     12.73 o
   8   5   1      223.00      199.24     15.97 o
  -7   6   1      174.59      173.24     13.96 o
  -6   6   1      171.03      172.87     11.22 o
  -5   6   1      658.53      693.15     22.33 o
  -4   6   1      458.79      453.53     12.78 o
  -3   6   1     3314.26     3246.17     78.71 o
  -2   6   1      850.60      865.50     25.99 o
  -1   6   1     7098.97     6804.55    206.34 o
   0   6   1      549.49      553.85     18.90 o
   1   6   1     6445.77     6294.57    206.35 o
   2   6   1      926.61      915.83     23.01 o
   3   6   1     3229.63     3084.67     79.01 o
   4   6   1      359.25      366.33     14.24 o
   5   6   1      692.47      701.79     20.28 o
   6   6   1      210.27      240.41     11.41 o
   7   6   1      178.81      181.85     13.47 o
  -7   7   1       63.32       60.36     12.26 o
  -6   7   1      531.20      539.40     19.70 o
  -5   7   1      497.32      507.85     21.30 o
  -4   7   1     2167.25     2111.43     50.05 o
  -3   7   1     3413.61     3337.35     92.26 o
  -2   7   1     2152.34     1943.68     55.26 o
  -1   7   1     7637.82     7984.47    253.21 o
   0   7   1      529.83      488.92     17.16 o
   1   7   1     7847.72     8099.38    253.21 o
   2   7   1     2157.11     1983.42     54.47 o
   3   7   1     3229.49     3280.70     92.26 o
   4   7   1     2310.87     2244.83     55.16 o
   5   7   1      518.22      525.91     16.66 o
   6   7   1      521.66      498.34     19.72 o
   7   7   1       59.71       67.37     12.16 o
  -7   8   1       51.18       32.29     12.13 o
  -6   8   1      750.74      697.72     33.60 o
  -5   8   1      347.74      341.26     26.83 o
  -4   8   1     1371.90     1385.85     38.33 o
  -3   8   1      612.43      611.52     18.41 o
  -2   8   1      310.14      345.88     12.16 o
  -1   8   1      473.86      488.11     14.42 o
   0   8   1       27.20       45.06      7.74 o
   1   8   1      412.53      405.86     14.13 o
   2   8   1      293.14      336.72     11.90 o
   3   8   1      517.60      517.97     18.01 o
   4   8   1     1286.75     1232.13     38.11 o
   5   8   1      329.96      336.87     13.22 o
   6   8   1      756.00      688.36     23.92 o
   7   8   1       63.64       77.78     13.86 o
  -7   9   1       27.74       32.67     33.02 o
  -6   9   1      393.97      409.51     18.97 o
  -5   9   1      272.45      271.14     19.02 o
  -4   9   1      858.61      865.37     26.35 o
  -3   9   1     1829.60     1839.46     50.52 o
  -2   9   1      504.34      495.63     17.39 o
  -1   9   1     7034.99     6718.40    190.15 o
   0   9   1       13.69       13.93      5.02 o
   1   9   1     7436.83     7202.69    190.36 o
   2   9   1      618.92      574.05     17.01 o
   3   9   1     1654.40     1693.48     50.41 o
   4   9   1      825.62      808.65     26.03 o
   5   9   1      297.78      300.94     13.41 o
   6   9   1      362.19      370.10     18.98 o
   7   9   1       34.01       40.82     12.88 o
  -7  10   1       52.29       56.34     17.23 o
  -6  10   1      257.54      272.32     16.58 o
  -5  10   1      980.33     1025.41     46.27 o
  -4  10   1      372.37      391.57     15.01 o
  -3  10   1     1590.08     1546.65     47.22 o
  -2  10   1      325.18      308.35     12.67 o
  -1  10   1     1351.88     1270.01     40.23 o
   0  10   1      280.81      306.00     11.76 o
   1  10   1     1627.52     1570.83     40.75 o
   2  10   1      381.43      350.94     12.50 o
   3  10   1     1706.06     1722.30     47.31 o
   4  10   1      316.11      332.27     26.00 o
   5  10   1     1017.36     1067.01     37.93 o
   6  10   1      292.16      290.83     18.61 o
   7  10   1       52.33       44.28     16.12 o
  -6  11   1      197.61      170.93     32.19 o
  -5  11   1       45.98       32.43     14.08 o
  -4  11   1     1057.59     1061.56     36.34 o
  -3  11   1       32.70       42.96     12.87 o
  -2  11   1     1122.28     1114.90     32.39 o
  -1  11   1      344.44      361.01     13.69 o
   0  11   1       61.54       59.00      6.92 o
   1  11   1      311.48      337.91     13.31 o
   2  11   1     1036.50     1041.96     31.87 o
   3  11   1       52.44       55.48     10.13 o
   4  11   1     1015.03      988.88     44.90 o
   5  11   1       72.00       82.84     18.57 o
   6  11   1      190.47      185.16     15.39 o
  -6  12   1      125.19      148.11     19.03 o
  -5  12   1      306.30      271.13     21.15 o
  -4  12   1      197.62      184.04     13.90 o
  -3  12   1      803.28      843.57     27.59 o
  -2  12   1      507.30      499.62     17.09 o
  -1  12   1     2884.34     2864.70     79.65 o
   0  12   1      877.00      887.92     33.95 o
   1  12   1     2870.19     2846.27     79.75 o
   2  12   1      416.93      385.72     19.22 o
   3  12   1      836.76      872.26     27.68 o
   4  12   1      218.34      222.42     39.62 o
   5  12   1      293.36      290.33     27.24 o
   6  12   1      114.97      121.09     32.19 o
  -5  13   1      229.87      253.33     22.21 o
  -4  13   1      118.24       88.83     16.57 o
  -3  13   1      253.39      242.07     18.35 o
  -2  13   1       31.63       39.90     10.92 o
  -1  13   1       66.73       65.20      8.27 o
   0  13   1      364.30      348.55     16.39 o
   1  13   1       43.19       33.51      8.40 o
   2  13   1       58.60       48.53     10.64 o
   3  13   1      218.00      194.51     13.88 o
   4  13   1      124.82      117.46     28.06 o
   5  13   1      248.48      242.03     36.32 o
  -5  14   1        6.21        9.09     19.23 o
  -4  14   1      147.52      140.12     22.70 o
  -3  14   1      123.73      127.01     14.10 o
  -2  14   1      591.11      595.00     21.41 o
  -1  14   1      652.44      658.30     28.57 o
   0  14   1     1117.72     1095.83     33.83 o
   1  14   1      737.53      763.83     24.94 o
   2  14   1      541.08      547.79     22.76 o
   3  14   1      155.62      175.39     14.10 o
   4  14   1      170.28      173.54     18.80 o
   5  14   1        9.11       16.79     21.05 o
  -4  15   1       53.15       50.11     19.61 o
  -3  15   1      228.88      243.85     17.79 o
  -2  15   1      191.52      196.00     16.15 o
  -1  15   1      160.72      146.63     13.71 o
   0  15   1      489.44      506.26     19.88 o
   1  15   1      154.11      150.84     16.78 o
   2  15   1      211.23      198.04     14.96 o
   3  15   1      252.10      247.71     16.28 o
   4  15   1       59.23       66.54     20.64 o
  -4  16   1       43.43       21.61     20.57 o
  -3  16   1       16.47        2.52     24.52 o
  -2  16   1        7.81        7.71     13.91 o
  -1  16   1       10.35       11.32     14.92 o
   0  16   1       12.61       39.06     13.94 o
   1  16   1       11.64        1.29     13.46 o
   2  16   1        8.10       16.16     12.98 o
   3  16   1       21.63       23.14     18.98 o
   4  16   1       43.85       42.18     18.96 o
  -3  17   1       59.81       43.01     15.98 o
  -2  17   1      153.57      196.31     18.57 o
  -1  17   1       13.46       13.72     13.59 o
   0  17   1      174.00      183.44     20.66 o
   1  17   1       12.07      -18.06     18.06 o
   2  17   1      148.01      159.75     20.34 o
   3  17   1       67.29       58.59     21.30 o
  -1  18   1        2.65      -17.21     17.21 o
   0  18   1       51.93       50.30     47.87 o
   1  18   1        2.16       -3.04     19.98 o
   1   0   2      197.46      135.30      7.12 o
   2   0   2      114.37      111.06      4.36 o
   3   0   2     2418.54     2134.54     53.59 o
   4   0   2      621.60      595.99     13.63 o
   5   0   2     2215.14     2200.61     44.08 o
   6   0   2       30.74       22.30      5.63 o
   7   0   2      597.45      567.15     20.59 o
   8   0   2        0.94        0.32      9.84 o
  -8   1   2       29.20       36.20     14.74 o
  -7   1   2     1396.55     1338.13     40.47 o
  -6   1   2      985.16     1026.49     26.20 o
  -5   1   2     1954.54     1956.24     41.02 o
  -4   1   2     2963.36     3135.17     63.97 o
  -3   1   2     3167.03     3552.58     73.22 o
  -2   1   2     5609.52     5317.10    125.55 o
  -1   1   2     4033.62     4384.54     96.09 o
   0   1   2     1942.70     1788.49    117.66 o
   1   1   2     3847.89     4120.76    105.65 o
   2   1   2     6334.01     5917.95    139.62 o
   3   1   2     3070.20     3470.68     74.48 o
   4   1   2     2740.43     2930.12     64.63 o
   5   1   2     1897.15     1848.48     44.52 o
   6   1   2     1040.93     1080.58     28.89 o
   7   1   2     1415.52     1351.52     36.39 o
   8   1   2       31.49       19.49     10.15 o
  -8   2   2       20.65        6.72     12.63 o
  -7   2   2      299.70      323.38     13.69 o
  -6   2   2       12.16       11.64      6.20 o
  -5   2   2     3073.72     3046.33     67.70 o
  -4   2   2      252.20      233.88      6.40 o
  -3   2   2     4829.31     5006.73    118.92 o
  -2   2   2      833.94      853.10     21.33 o
   0   2   2      775.67      769.94     24.78 o
   1   2   2      247.94      328.69      8.55 o
   2   2   2      880.69      852.53     20.20 o
   3   2   2     4494.17     4745.72    111.77 o
   4   2   2      248.21      240.97      6.76 o
   5   2   2     3468.98     3368.42     73.59 o
   6   2   2       25.15       15.91      6.30 o
   7   2   2      241.15      267.92     13.44 o
   8   2   2       19.50        7.65     10.44 o
  -8   3   2      354.95      335.59     16.35 o
  -7   3   2      100.70       89.86     12.43 o
  -6   3   2      887.40      913.61     26.60 o
  -5   3   2      193.26      176.86      6.00 o
  -4   3   2     4899.39     4935.53    117.54 o
  -3   3   2     1520.41     1610.16     39.94 o
  -2   3   2    14502.38    14548.38    445.54 o
  -1   3   2     6812.74     7209.84    246.01 o
   0   3   2    34644.52    31908.23    874.67 o
   1   3   2     5629.85     6117.41    144.89 o
   2   3   2    13593.91    13940.26    297.65 o
   3   3   2     1531.32     1605.89     37.77 o
   4   3   2     5553.16     5539.31    111.52 o
   5   3   2      186.59      165.65      6.40 o
   6   3   2      731.67      772.02     23.78 o
   7   3   2      100.09      105.91      9.57 o
   8   3   2      352.32      336.31     17.16 o
  -8   4   2       12.08       20.31     12.44 o
  -7   4   2      116.25       97.71     15.30 o
  -6   4   2      424.94      461.07     17.06 o
  -5   4   2      841.28      852.89     20.93 o
  -4   4   2     1014.54     1111.77     29.37 o
  -3   4   2     2335.59     2530.08     77.16 o
  -1   4   2      473.68      491.36     15.56 o
   0   4   2     2837.78     3018.23     95.31 o
   1   4   2      402.44      419.08     15.09 o
   2   4   2      316.75      310.47      7.41 o
   3   4   2     2760.20     2970.27     59.83 o
   4   4   2     1140.00     1196.05     25.71 o
   5   4   2      720.68      714.34     19.74 o
   6   4   2      381.88      427.88     22.90 o
   7   4   2      127.14      114.66     17.25 o
   8   4   2       14.03        7.41     11.77 o
  -8   5   2       10.05       16.68     13.09 o
  -7   5   2      191.44      209.24     14.51 o
  -6   5   2      113.27       93.70     10.01 o
  -5   5   2     1968.38     1981.08     51.22 o
  -4   5   2     2261.50     2161.58     52.33 o
  -3   5   2     4941.49     4600.26    124.33 o
  -2   5   2     8740.65     9547.11    302.96 o
  -1   5   2    15257.12    15936.25    523.53 o
   0   5   2    16540.68    16071.84    504.51 o
   1   5   2    16732.57    16846.46    514.36 o
   2   5   2     8885.38     9425.27    233.73 o
   3   5   2     4644.94     4373.83    102.67 o
   4   5   2     2111.87     2064.61     42.34 o
   5   5   2     2092.14     2097.45     47.90 o
   6   5   2      108.42      116.89      7.83 o
   7   5   2      192.44      236.65     16.80 o
   8   5   2        8.11       17.05     12.21 o
  -7   6   2       31.13       28.29     12.59 o
  -6   6   2      623.21      621.71     22.24 o
  -5   6   2      140.95      125.09     10.22 o
  -4   6   2     1125.93     1122.83     30.99 o
  -3   6   2     1144.04     1136.43     36.81 o
  -2   6   2     3282.98     3432.76    114.59 o
  -1   6   2       92.31      123.64      6.43 o
   0   6   2      193.71      239.61      9.51 o
   1   6   2      137.32      158.14     13.11 o
   2   6   2     3563.45     3681.20    112.78 o
   3   6   2     1075.54     1051.72     31.93 o
   4   6   2     1292.63     1299.76     27.28 o
   5   6   2      131.92      102.52      6.55 o
   6   6   2      632.28      644.82     19.98 o
   7   6   2       23.26       29.44     12.13 o
  -7   7   2       71.10       66.46     14.88 o
  -6   7   2      553.69      537.16     19.49 o
  -5   7   2      235.63      240.99     13.48 o
  -4   7   2      470.05      461.25     15.41 o
  -3   7   2     1610.80     1668.50     46.19 o
  -2   7   2      716.87      698.07     23.50 o
  -1   7   2     1556.42     1370.53     38.57 o
   0   7   2      314.50      330.61     12.70 o
   1   7   2     1528.85     1339.77     44.16 o
   2   7   2      688.85      656.08     22.98 o
   3   7   2     1585.57     1575.95     45.96 o
   4   7   2      475.59      433.16     12.95 o
   5   7   2      258.24      266.62     10.78 o
   6   7   2      459.97      445.27     18.47 o
   7   7   2       74.16      102.08     12.07 o
  -7   8   2       69.90       77.09     13.34 o
  -6   8   2      448.91      438.99     34.25 o
  -5   8   2       64.15       61.68     11.89 o
  -4   8   2     1989.36     1895.91     52.67 o
  -3   8   2      128.94      148.08      8.17 o
  -2   8   2      594.94      571.96     20.96 o
  -1   8   2       39.60       39.83      4.46 o
   0   8   2      161.29      173.76      8.86 o
   1   8   2       59.57       73.93      7.09 o
   2   8   2      613.95      583.70     20.59 o
   3   8   2      158.18      173.15      8.26 o
   4   8   2     1881.98     1777.78     53.18 o
   5   8   2       45.96       52.18      7.40 o
   6   8   2      468.28      470.20     18.10 o
   7   8   2       79.67       86.13     12.60 o
  -7   9   2       60.68       67.96     16.86 o
  -6   9   2      801.82      801.75     37.48 o
  -5   9   2        8.16       -2.48     23.11 o
  -4   9   2       80.44       77.73     12.63 o
  -3   9   2     1427.85     1413.28     40.42 o
  -2   9   2      207.69      204.08      8.49 o
  -1   9   2     1743.28     1667.92     48.05 o
   0   9   2       10.37       26.37      7.02 o
   1   9   2     1789.07     1717.89     54.96 o
   2   9   2      153.06      142.32      7.91 o
   3   9   2     1340.20     1356.24     40.19 o
   4   9   2       95.61       73.02     10.91 o
   5   9   2       37.92       34.80      8.51 o
   6   9   2      779.23      765.27     27.22 o
   7   9   2       47.33       62.16     13.20 o
  -7  10   2       71.77       63.30     18.24 o
  -6  10   2      194.74      174.30     17.65 o
  -5  10   2      190.26      207.15     17.45 o
  -4  10   2      173.96      197.95     10.61 o
  -3  10   2       17.85       14.74      6.79 o
  -2  10   2      923.29      869.81     25.88 o
  -1  10   2      640.42      631.16     17.55 o
   0  10   2        4.27       -2.12      5.87 o
   1  10   2      584.63      596.10     19.38 o
   2  10   2      884.16      816.68     25.37 o
   3  10   2       44.75       46.36      7.15 o
   4  10   2      163.86      165.24     21.05 o
   5  10   2      169.74      181.05     11.38 o
   6  10   2      180.69      159.61     13.23 o
   7  10   2       78.52      107.43     16.87 o
  -6  11   2      129.86      124.41     19.03 o
  -5  11   2      580.63      613.79     33.02 o
  -4  11   2       99.02       97.36      9.72 o
  -3  11   2     2246.80     2250.75     63.83 o
  -2  11   2      333.56      329.81     12.92 o
  -1  11   2     4107.44     4103.82    102.05 o
   0  11   2     1818.63     1779.90     50.66 o
   1  11   2     4089.38     4084.06    113.08 o
   2  11   2      276.02      288.53     12.34 o
   3  11   2     2203.82     2211.11     63.81 o
   4  11   2       95.01      125.91     14.86 o
   5  11   2      610.78      624.17     23.29 o
   6  11   2      141.97      131.81     14.28 o
  -6  12   2       37.02       42.84     24.76 o
  -5  12   2      178.83      192.30     21.87 o
  -4  12   2       54.17       45.32     10.99 o
  -3  12   2      409.36      419.88     15.96 o
  -2  12   2      203.04      211.71     10.55 o
  -1  12   2      722.38      679.06     19.85 o
   0  12   2        8.43        6.34      7.98 o
   1  12   2      735.48      695.65     22.59 o
   2  12   2      122.48      130.60      9.68 o
   3  12   2      364.02      361.56     17.95 o
   4  12   2       29.81       43.10     12.89 o
   5  12   2      216.89      241.72     15.27 o
   6  12   2       48.22       73.09     54.06 o
  -5  13   2      104.41      108.80     19.63 o
  -4  13   2      450.71      430.12     20.42 o
  -3  13   2      533.39      586.23     21.72 o
  -2  13   2     1269.13     1218.42     37.64 o
  -1  13   2      710.71      724.14     22.23 o
   0  13   2      619.88      592.62     20.92 o
   1  13   2      551.29      564.29     22.16 o
   2  13   2     1319.70     1276.02     43.35 o
   3  13   2      571.00      624.59     25.04 o
   4  13   2      398.94      387.41     24.91 o
   5  13   2      122.34      180.96     19.02 o
  -5  14   2      186.90      157.38     21.81 o
  -4  14   2        6.33       -7.27     15.37 o
  -3  14   2      155.72      137.48     14.43 o
  -2  14   2       63.59       58.37     12.52 o
  -1  14   2       42.52       39.13      8.63 o
   0  14   2        7.68        3.16      8.59 o
   1  14   2       41.94       33.61     10.06 o
   2  14   2       78.70       93.22     16.16 o
   3  14   2      140.78      134.54     13.72 o
   4  14   2       10.76       26.80     17.05 o
   5  14   2      175.73      193.62     41.68 o
  -4  15   2       54.89       53.57     16.86 o
  -3  15   2        7.23       -7.76     13.75 o
  -2  15   2      140.32      168.72     15.62 o
  -1  15   2       34.11       25.51     13.16 o
   0  15   2      197.01      243.39     16.19 o
   1  15   2       61.72       70.13     12.48 o
   2  15   2      173.25      189.40     14.61 o
   3  15   2        7.40       38.38     16.34 o
   4  15   2       39.70       16.56     28.06 o
  -4  16   2        4.49       -7.43     27.65 o
  -3  16   2      184.64      196.60     21.75 o
  -2  16   2        5.47       10.54     14.08 o
  -1  16   2      103.42      109.31     14.86 o
   0  16   2       64.33       79.34     13.88 o
   1  16   2      100.62       89.59     14.58 o
   2  16   2        7.89        2.31     12.63 o
   3  16   2      219.75      258.76     23.26 o
   4  16   2        8.36       -6.28     19.83 o
  -3  17   2       47.63       45.97     27.10 o
  -2  17   2       34.36       44.74     16.50 o
  -1  17   2       28.25       10.43     14.44 o
   0  17   2      129.57       84.85     18.57 o
   1  17   2       28.93       11.14     20.64 o
   2  17   2       49.05       33.25     15.34 o
   3  17   2       55.43       28.84     20.71 o
  -1  18   2        1.01       -5.77     15.62 o
   0  18   2        8.12       45.41     20.71 o
   1  18   2        3.86       -7.65     20.64 o
   1   0   3     1100.01     1063.36     29.71 o
   2   0   3     1191.07     1542.92     62.11 o
   3   0   3      223.70      193.13      7.51 o
   4   0   3     1405.10     1482.19     35.22 o
   5   0   3      977.99      881.12     20.17 o
   6   0   3      247.70      250.18      9.48 o
   7   0   3      277.86      289.36     13.17 o
   8   0   3        3.86      -10.07     10.07 o
  -8   1   3       62.76       50.76     11.04 o
  -7   1   3      357.65      345.14     14.56 o
  -6   1   3      429.99      424.42     13.00 o
  -5   1   3     1533.49     1487.00     32.72 o
  -4   1   3     4254.04     4277.28     89.61 o
  -3   1   3     3742.93     3943.66     82.45 o
  -2   1   3     7807.68     8206.29    273.84 o
  -1   1   3     2949.23     3063.11     73.19 o
   0   1   3    18300.45    18001.97    370.74 o
   1   1   3     3604.87     3662.69    103.08 o
   2   1   3     8366.61     8969.05    216.41 o
   3   1   3     3830.79     3986.70     99.42 o
   4   1   3     4412.12     4322.05     99.20 o
   5   1   3     1319.21     1262.83     32.66 o
   6   1   3      383.39      393.71     17.25 o
   7   1   3      347.77      335.35     14.36 o
   8   1   3       70.08       99.53     11.03 o
  -8   2   3       53.30       64.97     11.21 o
  -7   2   3      205.22      246.80     12.11 o
  -6   2   3     1087.04     1077.73     33.33 o
  -5   2   3      637.84      650.51     17.73 o
  -4   2   3     2325.71     2272.13     56.54 o
  -3   2   3      248.00      235.71      8.94 o
  -2   2   3     7041.33     7194.50    161.81 o
  -1   2   3     4471.21     4344.77    120.63 o
   0   2   3     3222.49     3430.45     83.57 o
   1   2   3     4563.98     4392.68    119.78 o
   2   2   3     7209.56     7229.75    163.57 o
   3   2   3      336.05      347.55      9.30 o
   4   2   3     2380.56     2297.48     53.46 o
   5   2   3      584.10      625.81     15.43 o
   6   2   3     1165.53     1132.76     30.28 o
   7   2   3      180.98      180.05     11.27 o
   8   2   3       69.25       69.10     19.42 o
  -8   3   3       66.34       73.05     11.30 o
  -7   3   3      713.89      707.32     27.19 o
  -6   3   3       74.02       71.56      7.94 o
  -5   3   3     1339.71     1344.63     38.89 o
  -4   3   3       63.78       68.66      5.38 o
  -3   3   3     3459.79     3377.99     78.91 o
  -2   3   3     4008.15     3644.95    101.11 o
  -1   3   3     4286.77     4575.44    219.15 o
   0   3   3      323.57      341.75     11.59 o
   1   3   3     4435.93     4677.24     91.09 o
   2   3   3     4101.78     3708.20     84.00 o
   3   3   3     3151.64     3074.76     74.30 o
   4   3   3       96.61       98.09      5.26 o
   5   3   3     1389.49     1381.94     32.67 o
   6   3   3      101.13      103.76      6.84 o
   7   3   3      682.46      692.23     24.15 o
   8   3   3       64.53       59.00     10.97 o
  -8   4   3       51.60       49.80     11.24 o
  -7   4   3       56.50       51.68     10.77 o
  -6   4   3      275.96      265.64     12.65 o
  -5   4   3      572.63      559.06     18.30 o
  -4   4   3     1589.59     1525.84     42.70 o
  -3   4   3     4151.88     3885.45    111.00 o
  -2   4   3     4235.35     3949.98    146.79 o
  -1   4   3     4531.89     4694.11    191.44 o
   0   4   3     7183.47     7565.13    237.80 o
   1   4   3     4948.51     5067.05    123.39 o
   2   4   3     3915.32     3756.83     79.85 o
   3   4   3     4405.24     4163.28     93.43 o
   4   4   3     1605.28     1520.71     36.47 o
   5   4   3      643.53      632.53     16.18 o
   6   4   3      320.61      332.79     11.76 o
   7   4   3       47.92       54.22      8.98 o
   8   4   3       59.77       57.91     14.56 o
  -8   5   3      394.45      416.15     21.10 o
  -7   5   3      140.99      100.31     12.23 o
  -6   5   3     1069.25     1070.06     32.12 o
  -5   5   3       52.32       48.72      5.36 o
  -4   5   3     2175.35     2206.50     59.72 o
  -3   5   3      536.85      550.07     25.38 o
  -2   5   3     1372.86     1265.32     46.98 o
  -1   5   3     3168.25     3102.86     98.56 o
   0   5   3      975.34     1109.11     31.26 o
   1   5   3     3121.43     3018.84     97.06 o
   2   5   3     1253.84     1144.21     27.50 o
   3   5   3      628.35      618.10     13.18 o
   4   5   3     2071.50     2108.67     46.51 o
   5   5   3       60.17       59.75      5.07 o
   6   5   3     1001.32     1009.17     28.76 o
   7   5   3      125.29      123.24      9.95 o
   8   5   3      409.39      407.68     20.98 o
  -7   6   3      237.45      288.88     16.64 o
  -6   6   3      355.61      346.78     16.62 o
  -5   6   3      547.57      561.42     16.77 o
  -4   6   3      314.82      323.79     11.50 o
  -3   6   3     1982.75     2042.61     83.75 o
  -2   6   3      749.76      811.47     31.12 o
  -1   6   3     8261.22     8688.83    288.06 o
   0   6   3     1038.93     1110.73     31.57 o
   1   6   3     8729.77     9324.43    283.23 o
   2   6   3      946.81     1014.07     26.91 o
   3   6   3     2055.63     2168.36     49.88 o
   4   6   3      306.10      308.77      9.19 o
   5   6   3      453.93      461.66     14.74 o
   6   6   3      355.68      344.20     13.05 o
   7   6   3      236.88      251.68     13.72 o
  -7   7   3       38.84       38.55     12.47 o
  -6   7   3      698.55      716.36     28.39 o
  -5   7   3      655.00      655.31     31.77 o
  -4   7   3     1898.41     1883.97     49.72 o
  -3   7   3     3819.60     3735.56    155.54 o
  -2   7   3     2241.24     2257.04     70.16 o
  -1   7   3     9842.63    10171.81    334.56 o
   0   7   3     3292.33     3300.79    104.52 o
   1   7   3    10197.07    10733.90    329.14 o
   2   7   3     2071.01     2053.48     69.10 o
   3   7   3     4000.87     4097.93     91.84 o
   4   7   3     1699.84     1675.91     41.74 o
   5   7   3      709.59      703.28     18.79 o
   6   7   3      700.79      719.78     24.15 o
   7   7   3       28.79       48.78     15.39 o
  -7   8   3      142.25      128.37     17.62 o
  -6   8   3      289.35      263.60     19.98 o
  -5   8   3      576.80      602.93     29.11 o
  -4   8   3      727.88      713.49     29.07 o
  -3   8   3      806.25      848.92     29.37 o
  -2   8   3       85.27       90.77      7.16 o
  -1   8   3       41.54       35.66      4.02 o
   0   8   3        5.24       14.11      5.31 o
   1   8   3       50.38       62.71     10.71 o
   2   8   3       94.98      131.32      7.64 o
   3   8   3      840.62      819.17     22.32 o
   4   8   3      818.32      818.41     22.20 o
   5   8   3      534.72      589.11     18.81 o
   6   8   3      325.22      321.35     14.36 o
   7   8   3      148.45      125.93     13.05 o
  -7   9   3       53.64       59.91     16.45 o
  -6   9   3      197.61      189.98     30.95 o
  -5   9   3      525.81      538.45     28.78 o
  -4   9   3      990.45      914.18     32.69 o
  -3   9   3     3181.67     3164.92    102.85 o
  -2   9   3      474.88      463.96     18.57 o
  -1   9   3     8229.71     8156.61    222.28 o
   0   9   3      189.27      191.97     10.16 o
   1   9   3     7885.55     7867.90    253.37 o
   2   9   3      471.50      482.38     18.20 o
   3   9   3     3185.28     3158.81     88.65 o
   4   9   3     1004.11      935.13     32.83 o
   5   9   3      534.55      563.46     20.51 o
   6   9   3      227.89      242.63     12.94 o
   7   9   3       56.15       63.39     12.99 o
  -6  10   3      107.78      111.90     16.66 o
  -5  10   3      551.86      496.55     26.77 o
  -4  10   3      479.45      451.29     19.46 o
  -3  10   3     1031.22      944.53     27.92 o
  -2  10   3      270.66      276.28     12.51 o
  -1  10   3     1638.66     1573.03     45.28 o
   0  10   3      201.17      172.50     10.12 o
   1  10   3     1618.82     1597.24     52.26 o
   2  10   3      230.02      227.83     15.96 o
   3  10   3      968.67      856.89     27.58 o
   4  10   3      478.41      472.01     19.64 o
   5  10   3      506.99      467.54     21.92 o
   6  10   3       91.35       88.78     12.50 o
  -6  11   3      160.87      131.93     17.74 o
  -5  11   3       78.29       70.78     16.10 o
  -4  11   3      582.52      571.80     24.88 o
  -3  11   3      203.79      232.95     11.54 o
  -2  11   3      324.67      302.52     13.27 o
  -1  11   3      148.35      155.67     11.20 o
   0  11   3      136.34      149.13     10.40 o
   1  11   3      151.00      157.94     10.64 o
   2  11   3      358.44      340.91     12.99 o
   3  11   3      229.51      260.89     12.92 o
   4  11   3      631.22      632.89     24.24 o
   5  11   3       53.86       68.05      9.89 o
   6  11   3      169.16      150.06     37.97 o
  -6  12   3      133.76      135.04     20.03 o
  -5  12   3      219.57      207.12     21.01 o
  -4  12   3      151.39      156.92     13.54 o
  -3  12   3      552.75      612.54     20.91 o
  -2  12   3      150.20      135.48      9.51 o
  -1  12   3     1938.47     1805.72     52.51 o
   0  12   3      533.20      499.65     22.76 o
   1  12   3     1976.33     1831.82     52.21 o
   2  12   3      177.34      137.33      9.70 o
   3  12   3      524.12      560.66     24.14 o
   4  12   3      126.76      129.53     12.08 o
   5  12   3      222.34      228.92     16.85 o
   6  12   3      130.90      126.92     18.47 o
  -5  13   3      201.85      205.51     21.60 o
  -4  13   3       36.48       25.43     18.13 o
  -3  13   3      270.67      283.54     13.80 o
  -2  13   3       27.92       35.72      8.39 o
  -1  13   3      106.89       99.32     15.49 o
   0  13   3      151.79      136.18     10.16 o
   1  13   3      154.13      148.75      9.77 o
   2  13   3       14.61       23.28     10.12 o
   3  13   3      311.59      311.13     22.56 o
   4  13   3       38.64       44.95     15.39 o
   5  13   3      194.30      190.45     17.59 o
  -5  14   3        8.82       20.73     19.03 o
  -4  14   3       68.10       63.99     13.91 o
  -3  14   3       29.15       30.42     12.85 o
  -2  14   3      187.20      204.81     15.25 o
  -1  14   3      345.09      400.82     18.90 o
   0  14   3      285.40      320.00     17.31 o
   1  14   3      280.50      318.79     25.31 o
   2  14   3      171.74      185.01     13.64 o
   3  14   3       14.56       22.21     15.85 o
   4  14   3       80.74       96.27     26.83 o
   5  14   3        3.42        9.31     15.17 o
  -4  15   3      160.40      196.30     21.88 o
  -3  15   3      196.11      199.93     17.55 o
  -2  15   3      262.90      282.63     17.95 o
  -1  15   3      156.34      166.96     15.34 o
   0  15   3      470.18      496.41     25.96 o
   1  15   3      177.71      192.94     12.98 o
   2  15   3      216.77      241.85     17.51 o
   3  15   3      197.24      209.74     31.78 o
   4  15   3      141.59      148.53     24.35 o
  -4  16   3       79.33       96.03     22.67 o
  -3  16   3       40.11       31.75     14.25 o
  -2  16   3       16.30        6.92     13.71 o
  -1  16   3       58.44       74.75     15.37 o
   0  16   3       12.08       35.29     13.07 o
   1  16   3       53.03       68.05     16.63 o
   2  16   3       19.65       36.70     13.33 o
   3  16   3       33.29       45.14     18.91 o
   4  16   3       84.18       61.10     21.87 o
  -3  17   3       30.28       36.55     17.16 o
  -2  17   3      311.49      344.47     27.76 o
  -1  17   3        2.67        4.43     14.44 o
   0  17   3      182.53      219.17     22.16 o
   1  17   3        0.80      -17.74     17.74 o
   2  17   3      307.25      383.48     21.74 o
   3  17   3       29.49       51.51     20.40 o
  -1  18   3        3.43      -12.50     19.43 o
   0  18   3       17.36        2.35     21.87 o
   1  18   3        4.19      -19.74     19.74 o
   0   0   4    95748.17    81087.16   2211.01 o
   1   0   4     1011.91     1207.62     25.49 o
   2   0   4    44664.70    44418.36   1229.74 o
   3   0   4      739.87     1070.95     30.92 o
   4   0   4     4664.29     4469.69    124.74 o
   5   0   4      169.23      197.73      6.12 o
   6   0   4      162.32      153.79      7.91 o
   7   0   4       13.01       21.13      8.23 o
   8   0   4       54.26       49.06     10.47 o
  -8   1   4        0.97       -0.63     10.11 o
  -7   1   4       44.12       43.96      8.88 o
  -6   1   4      191.31      213.49      9.79 o
  -5   1   4      498.20      508.91     12.46 o
  -4   1   4     2474.37     2582.84     58.98 o
  -3   1   4      803.46      995.48     27.93 o
  -2   1   4      905.13      892.38     22.68 o
  -1   1   4      505.34      530.11     14.46 o
   0   1   4     2941.22     3173.28     66.00 o
   1   1   4      594.77      617.97     16.40 o
   2   1   4      735.25      699.95     20.22 o
   3   1   4      742.62      936.63     28.25 o
   4   1   4     2467.94     2620.23     60.65 o
   5   1   4      482.90      498.30     14.72 o
   6   1   4      285.71      288.64     10.32 o
   7   1   4       62.19       78.98     13.70 o
   8   1   4        0.33        0.87      9.96 o
  -8   2   4       65.35       69.48     12.03 o
  -7   2   4      421.78      436.20     18.20 o
  -6   2   4       70.75       83.91      7.95 o
  -5   2   4     2220.00     2213.85     61.69 o
  -4   2   4     2010.63     1954.56     45.03 o
  -3   2   4     2304.43     2258.43     48.77 o
  -2   2   4    11820.76    11864.53    259.09 o
  -1   2   4     5506.16     5650.21    140.91 o
   0   2   4    34264.31    34315.49    834.54 o
   1   2   4     5621.72     5786.15    118.45 o
   2   2   4    11133.84    11051.95    315.28 o
   3   2   4     2154.67     2033.26     50.11 o
   4   2   4     2116.87     2040.03     46.97 o
   5   2   4     2127.06     2207.08     52.35 o
   6   2   4       91.17      106.58     10.34 o
   7   2   4      492.15      518.88     18.58 o
   8   2   4       54.68       59.98     10.41 o
  -8   3   4       80.29      101.11     12.17 o
  -7   3   4      357.91      359.57     15.61 o
  -6   3   4      283.60      253.67     10.93 o
  -5   3   4     1492.78     1490.63     41.57 o
  -4   3   4     2337.28     2220.73     64.48 o
  -3   3   4     3347.63     3441.84     92.23 o
  -2   3   4     3857.93     4114.96    103.92 o
  -1   3   4      897.82      838.60     30.16 o
   0   3   4     3336.58     4048.60    110.40 o
   1   3   4     1073.34      967.68     21.28 o
   2   3   4     3367.08     3511.42     85.52 o
   3   3   4     3135.12     3294.01     77.55 o
   4   3   4     2473.09     2398.64     54.48 o
   5   3   4     1411.24     1432.08     38.58 o
   6   3   4      228.66      210.49      8.75 o
   7   3   4      359.91      360.90     15.32 o
   8   3   4      103.47       96.84     10.98 o
  -8   4   4      292.98      288.91     28.80 o
  -7   4   4      596.53      554.05     23.03 o
  -6   4   4      900.67      872.16     31.59 o
  -5   4   4      936.82      890.39     27.85 o
  -4   4   4     1227.99     1232.10     31.13 o
  -3   4   4     1407.78     1515.53     42.81 o
  -2   4   4       71.81      135.68      9.49 o
  -1   4   4     1442.65     1491.12     59.24 o
   0   4   4     4978.28     5413.12    170.45 o
   1   4   4     1445.26     1521.90     37.86 o
   2   4   4       52.77      103.32      4.44 o
   3   4   4     1466.18     1554.30     33.53 o
   4   4   4     1233.11     1231.20     29.92 o
   5   4   4     1047.69      994.44     26.48 o
   6   4   4      913.74      897.28     23.08 o
   7   4   4      533.10      541.79     20.22 o
   8   4   4      277.05      285.93     22.65 o
  -7   5   4      326.33      353.71     17.44 o
  -6   5   4      242.67      242.37     13.66 o
  -5   5   4     1518.97     1462.03     41.24 o
  -4   5   4     1273.35     1247.39     34.95 o
  -3   5   4     3206.99     3187.80    130.74 o
  -2   5   4      824.10      803.89     34.14 o
  -1   5   4     6000.81     6223.58    241.92 o
   0   5   4     3524.74     4235.94    133.59 o
   1   5   4     5951.78     6288.91    173.21 o
   2   5   4      821.76      854.23     17.41 o
   3   5   4     3362.74     3408.06     66.90 o
   4   5   4     1233.39     1211.59     29.92 o
   5   5   4     1515.50     1440.53     38.65 o
   6   5   4      249.65      259.99     12.86 o
   7   5   4      305.55      319.58     14.89 o
  -7   6   4      135.51      131.68     13.14 o
  -6   6   4      957.49      971.40     35.57 o
  -5   6   4      141.00      152.40      8.20 o
  -4   6   4     1911.06     1860.89     57.80 o
  -3   6   4     1018.96     1066.90     59.02 o
  -2   6   4     3667.71     3789.02    151.46 o
  -1   6   4     7332.57     7137.15    253.60 o
   0   6   4     2568.95     2680.40     85.30 o
   1   6   4     6488.46     6277.08    181.15 o
   2   6   4     3878.14     3940.88     97.51 o
   3   6   4     1154.46     1162.20     23.68 o
   4   6   4     1784.09     1758.90     39.17 o
   5   6   4      171.29      179.86      7.62 o
   6   6   4     1011.66     1005.37     25.65 o
   7   6   4      123.63      117.56     13.58 o
  -7   7   4      111.51      111.02     13.80 o
  -6   7   4        8.15       21.02     10.34 o
  -5   7   4      787.90      816.70     39.39 o
  -4   7   4      868.31      824.92     29.15 o
  -3   7   4     2009.31     1899.90     73.83 o
  -2   7   4      173.50      208.02     13.21 o
  -1   7   4     1311.76     1280.08     54.27 o
   0   7   4      740.37      828.13     27.80 o
   1   7   4     1422.75     1388.65     38.48 o
   2   7   4      201.92      202.67     10.96 o
   3   7   4     1902.16     1843.76     37.68 o
   4   7   4      872.04      858.40     22.06 o
   5   7   4      916.00      913.67     23.16 o
   6   7   4       10.29       29.35      7.32 o
   7   7   4      109.24      112.39     18.59 o
  -7   8   4       92.22       91.29     21.05 o
  -6   8   4       77.83       61.27     16.51 o
  -5   8   4      329.69      379.26     26.00 o
  -4   8   4      905.43      789.63     38.47 o
  -3   8   4     5500.41     5403.18    199.61 o
  -2   8   4      220.12      236.52     13.63 o
  -1   8   4    10729.60    10637.67    340.43 o
   0   8   4      180.40      143.73      6.40 o
   1   8   4    10781.73    10630.01    334.86 o
   2   8   4      191.25      206.29      8.40 o
   3   8   4     5129.25     5010.84    142.48 o
   4   8   4     1012.30      957.87     34.55 o
   5   8   4      373.21      404.33     14.55 o
   6   8   4       72.30       61.18      8.60 o
   7   8   4       72.88       69.23     11.83 o
  -7   9   4        5.78       15.78     18.16 o
  -6   9   4       92.26       84.64     16.31 o
  -5   9   4      278.84      247.01     19.81 o
  -4   9   4       32.43       41.97     11.50 o
  -3   9   4     1744.39     1765.52     72.95 o
  -2   9   4       55.67       74.28      7.19 o
  -1   9   4      152.11      168.12      8.83 o
   0   9   4        5.19        4.53      3.57 o
   1   9   4      161.57      168.51     13.26 o
   2   9   4       39.90       47.80      5.06 o
   3   9   4     1848.19     1825.08     51.46 o
   4   9   4       37.59       24.94      8.75 o
   5   9   4      230.98      239.96     11.31 o
   6   9   4      101.96      127.60     13.24 o
   7   9   4       10.92       10.94     12.60 o
  -6  10   4      207.37      199.59     19.98 o
  -5  10   4       21.84       13.43     13.21 o
  -4  10   4      285.42      266.28     15.23 o
  -3  10   4     1400.84     1411.89     55.10 o
  -2  10   4        1.27        7.13      6.70 o
  -1  10   4     4299.58     4229.61    123.94 o
   0  10   4      339.06      343.13     12.07 o
   1  10   4     4752.42     4799.57    142.01 o
   2  10   4       20.14        3.21      7.03 o
   3  10   4     1337.58     1272.90     38.35 o
   4  10   4      344.47      313.19     13.59 o
   5  10   4        5.42       13.22      8.76 o
   6  10   4      193.46      200.25     13.13 o
  -6  11   4      162.40      199.93     19.15 o
  -5  11   4      259.15      256.80     21.38 o
  -4  11   4      330.29      346.19     18.50 o
  -3  11   4      382.05      398.13     23.59 o
  -2  11   4      204.12      199.56     12.43 o
  -1  11   4      648.63      629.15     23.55 o
   0  11   4      408.10      394.89     14.09 o
   1  11   4      674.37      616.66     23.01 o
   2  11   4      302.88      304.84     13.29 o
   3  11   4      394.52      442.59     17.99 o
   4  11   4      368.93      395.47     18.07 o
   5  11   4      264.39      299.99     14.76 o
   6  11   4      166.33      161.48     20.22 o
  -6  12   4      141.56      146.10     20.03 o
  -5  12   4      208.85      201.07     20.63 o
  -4  12   4       46.68       46.30     11.41 o
  -3  12   4      156.89      151.32     13.02 o
  -2  12   4        1.62        6.48      8.29 o
  -1  12   4      177.28      204.84     10.84 o
   0  12   4      176.29      166.17      9.77 o
   1  12   4      162.84      157.09     11.71 o
   2  12   4        2.78       -2.75      8.55 o
   3  12   4      148.15      138.17      8.91 o
   4  12   4       52.70       57.07     13.63 o
   5  12   4      220.78      205.79     19.20 o
   6  12   4      125.36      129.42     32.60 o
  -5  13   4      137.03      135.76     31.37 o
  -4  13   4      255.12      268.02     27.38 o
  -3  13   4      237.75      212.55     20.72 o
  -2  13   4      578.25      546.83     20.61 o
  -1  13   4      593.89      574.48     20.05 o
   0  13   4        1.74       -1.95      5.82 o
   1  13   4      512.07      528.41     20.85 o
   2  13   4      598.87      576.24     20.91 o
   3  13   4      189.55      211.26     18.38 o
   4  13   4      247.24      245.68     20.08 o
   5  13   4      160.51      167.44     16.92 o
  -5  14   4      335.87      311.32     40.86 o
  -4  14   4       85.49       91.51     15.17 o
  -3  14   4      364.88      362.64     21.86 o
  -2  14   4      187.56      185.32     19.75 o
  -1  14   4      360.38      331.40     16.81 o
   0  14   4     1186.98     1123.68     40.50 o
   1  14   4      294.02      267.58     14.05 o
   2  14   4      177.41      194.19     14.38 o
   3  14   4      333.68      358.91     24.09 o
   4  14   4       89.08      131.60     33.43 o
   5  14   4      356.14      328.14     20.73 o
  -4  15   4       67.81       49.74     17.84 o
  -3  15   4       81.12       49.05     15.32 o
  -2  15   4      165.68      175.48     16.42 o
  -1  15   4       16.45       11.18     12.80 o
   0  15   4       28.37       39.98     12.63 o
   1  15   4       23.58       22.62     10.46 o
   2  15   4      188.47      203.52     15.62 o
   3  15   4       78.34       85.51     17.84 o
   4  15   4       62.06       88.95     25.17 o
  -3  16   4       29.75       23.84     14.56 o
  -2  16   4      801.30      801.40     34.41 o
  -1  16   4      102.65      110.77     15.19 o
   0  16   4      596.43      662.83     29.35 o
   1  16   4      100.14      106.58     16.93 o
   2  16   4      860.07      820.16     33.49 o
   3  16   4       17.20       17.24     18.65 o
  -2  17   4       65.61       60.28     16.97 o
  -1  17   4       16.06       27.69     14.55 o
   0  17   4        0.22       28.99     14.37 o
   1  17   4       19.07       17.05     18.57 o
   2  17   4       48.55       66.14     28.48 o
   0  18   4      200.29      207.33     22.78 o
   1   0   5       74.74       72.38      3.31 o
   2   0   5     1108.52     1105.71     31.66 o
   3   0   5      652.21      591.95     18.23 o
   4   0   5      982.02      912.08     27.22 o
   5   0   5     1456.22     1444.23     34.56 o
   6   0   5      394.76      387.07     12.22 o
   7   0   5      740.72      731.24     24.43 o
   8   0   5       11.71       10.15      9.65 o
  -8   1   5        6.88      -11.48     18.50 o
  -7   1   5      245.99      247.48     12.48 o
  -6   1   5       16.54       12.32      5.98 o
  -5   1   5     1852.24     1870.61     43.11 o
  -4   1   5      402.83      377.29     13.45 o
  -3   1   5     4125.22     4262.00    117.23 o
  -2   1   5     4282.21     4410.49    103.22 o
  -1   1   5     1253.93     1399.12     33.44 o
   0   1   5     2344.83     2347.01     45.67 o
   1   1   5     1156.25     1308.28     30.43 o
   2   1   5     4620.41     4877.98    125.97 o
   3   1   5     3975.03     4165.37    117.54 o
   4   1   5      445.90      432.95     14.54 o
   5   1   5     1892.09     1900.77     48.97 o
   6   1   5       15.06       23.60      4.73 o
   7   1   5      256.66      267.91     12.78 o
   8   1   5        8.27        1.77      9.76 o
  -8   2   5      118.34      116.78     13.90 o
  -7   2   5      391.53      397.41     15.86 o
  -6   2   5      739.01      728.57     20.60 o
  -5   2   5      833.64      811.47     24.94 o
  -4   2   5     2490.25     2351.89     54.27 o
  -3   2   5      741.43      705.03     17.21 o
  -2   2   5    14333.57    13714.03    334.05 o
  -1   2   5     2225.66     2311.42     62.21 o
   0   2   5    22210.74    22608.64    549.71 o
   1   2   5     2171.79     2240.55     50.93 o
   2   2   5    14019.63    13453.65    371.30 o
   3   2   5      796.46      784.98     22.99 o
   4   2   5     2546.00     2429.52     61.00 o
   5   2   5      920.21      861.65     23.75 o
   6   2   5      677.40      673.36     20.11 o
   7   2   5      375.49      378.79     17.69 o
   8   2   5      108.19      114.21     11.07 o
  -8   3   5       27.81       24.60     13.77 o
  -7   3   5      271.44      275.49     13.76 o
  -6   3   5      171.56      173.53     11.07 o
  -5   3   5      938.39      917.99     25.16 o
  -4   3   5      598.64      599.58     18.94 o
  -3   3   5      856.53      894.88     20.73 o
  -2   3   5      383.14      458.09     11.34 o
  -1   3   5     1663.94     1707.70     44.04 o
   0   3   5      369.60      385.97     10.48 o
   1   3   5     1484.85     1483.37     35.71 o
   2   3   5      279.64      344.25     13.20 o
   3   3   5      611.05      666.64     21.39 o
   4   3   5      622.86      643.16     16.61 o
   5   3   5      773.27      758.55     23.65 o
   6   3   5      181.31      191.07      7.79 o
   7   3   5      274.45      294.83     15.40 o
   8   3   5       31.03       44.57      9.90 o
  -7   4   5      102.89       95.65     11.71 o
  -6   4   5      447.06      416.13     17.92 o
  -5   4   5      581.66      586.34     18.67 o
  -4   4   5     3237.24     3163.19     87.08 o
  -3   4   5     4408.96     4670.06    125.25 o
  -2   4   5     7014.41     7428.27    273.15 o
  -1   4   5    10281.58    10649.39    333.44 o
   0   4   5    27027.40    27199.58    739.05 o
   1   4   5     9927.00    10335.63    232.38 o
   2   4   5     6588.96     6936.27    175.16 o
   3   4   5     4299.86     4528.95     97.42 o
   4   4   5     3232.72     3137.97     73.34 o
   5   4   5      557.05      566.52     17.99 o
   6   4   5      413.43      397.23     16.36 o
   7   4   5      119.48      125.91      9.57 o
  -7   5   5       45.51       58.59     11.37 o
  -6   5   5      688.61      661.75     24.94 o
  -5   5   5       96.43      102.18      9.34 o
  -4   5   5     1205.41     1210.25     47.86 o
  -3   5   5      885.97      882.33     35.89 o
  -2   5   5     1124.81     1152.24     43.48 o
  -1   5   5     3012.31     3109.17    117.02 o
   0   5   5      649.53      718.51     23.98 o
   1   5   5     2765.16     2974.57     74.75 o
   2   5   5     1007.87     1050.58     25.31 o
   3   5   5      913.27      852.17     21.16 o
   4   5   5     1148.69     1160.97     28.86 o
   5   5   5      160.16      157.55      9.00 o
   6   5   5      646.23      623.57     18.00 o
   7   5   5       61.74       51.35      8.42 o
  -7   6   5      170.22      151.36     16.90 o
  -6   6   5      212.41      220.78     13.82 o
  -5   6   5      602.71      556.54     32.19 o
  -4   6   5       30.11       48.09      7.83 o
  -3   6   5     4018.37     3661.87    134.82 o
  -2   6   5     1283.49     1161.33     52.53 o
  -1   6   5     7098.22     6946.61    263.81 o
   0   6   5      524.75      501.73     19.04 o
   1   6   5     6878.08     6756.68    215.24 o
   2   6   5     1454.72     1367.43     30.87 o
   3   6   5     3603.33     3399.57     73.26 o
   4   6   5       16.23       25.10      3.64 o
   5   6   5      644.22      597.85     18.57 o
   6   6   5      221.76      231.40     11.12 o
   7   6   5      149.92      161.29     12.03 o
  -7   7   5       13.54       10.08     15.39 o
  -6   7   5      321.82      311.82     20.33 o
  -5   7   5      395.58      395.49     16.00 o
  -4   7   5     1672.04     1620.10     53.19 o
  -3   7   5     1273.30     1219.70     49.90 o
  -2   7   5     1045.05     1016.92     44.65 o
  -1   7   5     2796.58     2627.31    110.60 o
   0   7   5      368.51      394.12     41.53 o
   1   7   5     3199.46     2980.05     90.54 o
   2   7   5     1153.60     1127.31     31.77 o
   3   7   5     1268.57     1226.24     29.52 o
   4   7   5     1683.75     1655.64     43.18 o
   5   7   5      362.94      398.61     14.81 o
   6   7   5      297.27      304.39     11.75 o
   7   7   5       12.67       22.36     12.51 o
  -7   8   5       34.76        7.08     17.15 o
  -6   8   5      541.72      502.33     33.02 o
  -5   8   5       41.77       29.22     16.51 o
  -4   8   5     1163.73     1106.94     49.60 o
  -3   8   5      286.23      322.25     17.21 o
  -2   8   5      298.96      313.00     17.15 o
  -1   8   5      422.40      410.72     34.67 o
   0   8   5       15.26        5.40      5.79 o
   1   8   5      401.65      396.06     15.71 o
   2   8   5      324.59      319.04     11.25 o
   3   8   5      252.29      265.10      9.88 o
   4   8   5     1177.31     1215.96     32.62 o
   5   8   5       37.50       23.33      8.01 o
   6   8   5      578.62      554.48     18.66 o
   7   8   5       35.04       43.15     10.33 o
  -7   9   5       25.53       54.10     18.06 o
  -6   9   5      261.33      258.67     20.66 o
  -5   9   5       59.86       70.03     16.51 o
  -4   9   5      723.40      761.23     34.14 o
  -3   9   5      409.44      412.20     20.33 o
  -2   9   5      983.84      987.67     45.79 o
  -1   9   5     1918.75     1831.19     75.28 o
   0   9   5       29.56       23.31      6.64 o
   1   9   5     2041.39     1910.55     60.84 o
   2   9   5     1104.67     1160.45     32.28 o
   3   9   5      355.84      352.91     16.13 o
   4   9   5      733.21      726.61     28.68 o
   5   9   5       73.04       67.35      8.39 o
   6   9   5      278.15      265.40     12.75 o
   7   9   5       29.78       39.48     19.10 o
  -6  10   5      339.25      305.95     23.00 o
  -5  10   5      717.63      693.98     37.97 o
  -4  10   5      215.54      208.20     16.66 o
  -3  10   5     1314.97     1308.45     57.19 o
  -2  10   5       64.13       69.14     11.10 o
  -1  10   5     1786.54     1791.18     75.57 o
   0  10   5       36.22       28.71      7.74 o
   1  10   5     1989.35     1946.65     61.47 o
   2  10   5       78.93       82.50      5.55 o
   3  10   5     1398.29     1417.86     40.22 o
   4  10   5      189.82      216.09     13.90 o
   5  10   5      710.88      734.43     24.89 o
   6  10   5      353.05      351.20     18.41 o
  -6  11   5      149.40      170.00     20.20 o
  -5  11   5       24.04       42.25     19.81 o
  -4  11   5      736.76      711.89     27.91 o
  -3  11   5       58.57       48.98     12.09 o
  -2  11   5     1170.68     1125.44     49.30 o
  -1  11   5      282.22      299.02     18.98 o
   0  11   5        1.22       -2.08      7.69 o
   1  11   5      291.81      325.06     16.96 o
   2  11   5     1224.27     1154.44     33.93 o
   3  11   5       79.53       85.59      9.60 o
   4  11   5      736.30      716.92     29.10 o
   5  11   5       23.64       60.11     12.23 o
   6  11   5      149.93      147.39     18.79 o
  -6  12   5       27.62       32.44     18.80 o
  -5  12   5      300.09      312.40     23.59 o
  -4  12   5      291.79      262.17     17.19 o
  -3  12   5     1204.52     1344.71     56.30 o
  -2  12   5      420.37      448.79     23.26 o
  -1  12   5     2314.90     2284.61     96.30 o
   0  12   5      882.18      858.98     31.09 o
   1  12   5     2498.96     2490.43     78.47 o
   2  12   5      370.78      398.84     16.80 o
   3  12   5     1159.07     1195.19     79.24 o
   4  12   5      289.42      287.56     17.17 o
   5  12   5      309.72      355.02     22.55 o
   6  12   5       26.86       25.82     14.27 o
  -5  13   5      108.36       81.02     20.20 o
  -4  13   5      116.94      141.26     17.68 o
  -3  13   5      154.31      154.88     14.45 o
  -2  13   5      134.44      145.46     21.87 o
  -1  13   5       51.46       71.72     13.68 o
   0  13   5       54.63       62.87     13.86 o
   1  13   5       65.17       75.20     16.17 o
   2  13   5      125.80      138.37     12.07 o
   3  13   5      130.59      127.25     19.40 o
   4  13   5      124.61      139.54     19.66 o
   5  13   5      117.82       94.02     15.50 o
  -5  14   5       23.82       13.73     19.98 o
  -4  14   5      195.78      191.85     20.71 o
  -3  14   5      187.09      232.17     16.78 o
  -2  14   5      730.16      709.58     33.59 o
  -1  14   5      395.08      385.43     24.17 o
   0  14   5     1044.51     1006.85     45.23 o
   1  14   5      399.85      442.05     21.88 o
   2  14   5      730.92      677.47     28.06 o
   3  14   5      204.69      261.40     21.15 o
   4  14   5      246.27      277.91     23.94 o
   5  14   5       24.00       19.60     16.09 o
  -4  15   5       10.73        2.81     15.55 o
  -3  15   5      157.61      150.89     16.36 o
  -2  15   5      118.25      117.86     14.07 o
  -1  15   5       73.52       53.53     13.88 o
   0  15   5      360.31      361.89     19.67 o
   1  15   5       67.58       53.22     12.75 o
   2  15   5      122.59      108.10     13.16 o
   3  15   5      168.70      139.07     18.68 o
   4  15   5       18.01       27.96     25.59 o
  -3  16   5       32.45       68.82     14.52 o
  -2  16   5       11.75       65.20     15.49 o
  -1  16   5        1.18       18.57     23.83 o
   0  16   5      115.10      160.81     16.16 o
   1  16   5        1.25       -0.17     16.81 o
   2  16   5        3.90       23.11     22.29 o
   3  16   5       22.13        9.95     16.57 o
  -2  17   5       13.37       20.97     15.12 o
  -1  17   5       15.87        0.39     14.19 o
   0  17   5      183.48      169.13     17.90 o
   1  17   5       15.93      -12.45     20.22 o
   2  17   5        7.64      -28.06     28.06 o
   0   0   6     7719.96     7627.56    208.61 o
   1   0   6      310.40      274.76      7.17 o
   2   0   6     3208.77     3683.57    101.31 o
   3   0   6     3918.15     3691.91    103.30 o
   4   0   6     1428.22     1380.73     40.21 o
   5   0   6     2474.45     2288.86     58.50 o
   6   0   6       61.44       52.36      6.34 o
   7   0   6      421.45      434.44     16.95 o
   8   0   6       41.29       45.79     11.85 o
  -8   1   6       66.92       52.50     17.63 o
  -7   1   6     1052.31      987.71     30.49 o
  -6   1   6      330.21      340.51     11.51 o
  -5   1   6      875.26      897.91     20.38 o
  -4   1   6     1966.65     1974.00     50.09 o
  -3   1   6      439.50      480.33     15.44 o
  -2   1   6     2882.76     3069.81     77.76 o
  -1   1   6      906.30      850.64     18.70 o
   0   1   6      893.64     1020.48     21.57 o
   1   1   6      817.27      747.76     20.44 o
   2   1   6     3053.23     3241.10     86.87 o
   3   1   6      476.06      531.03     16.19 o
   4   1   6     1929.11     1959.81     56.28 o
   5   1   6      871.32      909.84     28.33 o
   6   1   6      353.13      359.16     12.13 o
   7   1   6      988.13      934.99     30.22 o
   8   1   6       72.88       67.85     14.24 o
  -7   2   6      318.45      316.37     14.44 o
  -6   2   6       46.72       45.05      7.07 o
  -5   2   6      991.34      961.94     29.08 o
  -4   2   6      349.18      345.35      9.70 o
  -3   2   6     2498.94     2587.42     61.91 o
  -2   2   6     1323.06     1217.82     31.13 o
  -1   2   6     1342.09     1329.96     32.04 o
   0   2   6       15.44       23.47      2.47 o
   1   2   6     1211.30     1245.15     32.26 o
   2   2   6     1351.15     1262.85     34.97 o
   3   2   6     2813.98     2979.16     77.12 o
   4   2   6      399.40      400.26     13.88 o
   5   2   6     1060.75     1038.15     31.03 o
   6   2   6       70.63       57.31      9.14 o
   7   2   6      332.49      336.21     14.00 o
  -7   3   6       44.92       47.07     15.96 o
  -6   3   6      825.92      798.53     28.89 o
  -5   3   6      150.66      175.31      8.70 o
  -4   3   6     2877.95     2820.95     79.13 o
  -3   3   6      525.07      519.48     14.32 o
  -2   3   6    13333.49    13224.45    327.86 o
  -1   3   6     4465.70     4407.77    121.75 o
   0   3   6    21630.04    21471.13    521.66 o
   1   3   6     4604.16     4489.38     99.68 o
   2   3   6    13982.42    13489.69    364.60 o
   3   3   6      361.62      369.23     13.11 o
   4   3   6     2908.55     2886.71     72.88 o
   5   3   6      149.11      152.62     10.42 o
   6   3   6      806.24      794.61     26.91 o
   7   3   6       42.32       39.03      9.09 o
  -7   4   6       93.19       66.72     13.97 o
  -6   4   6      199.63      234.96     14.72 o
  -5   4   6      826.19      838.47     25.27 o
  -4   4   6      352.39      325.74     12.23 o
  -3   4   6      612.58      585.42     17.69 o
  -2   4   6     1403.07     1412.96     41.14 o
  -1   4   6      149.71      185.12      8.45 o
   0   4   6       20.68       33.44      4.17 o
   1   4   6       68.67       99.35      4.32 o
   2   4   6     1449.23     1497.56     33.56 o
   3   4   6      630.56      607.27     16.97 o
   4   4   6      402.79      375.52     12.66 o
   5   4   6      853.03      823.95     26.71 o
   6   4   6      154.26      167.80     14.60 o
   7   4   6       90.60       88.80     18.01 o
  -7   5   6      149.35      169.85     16.93 o
  -6   5   6       33.78       41.11      9.64 o
  -5   5   6      641.05      637.88     24.94 o
  -4   5   6     1503.40     1552.93     59.24 o
  -3   5   6     3526.30     3447.55    112.78 o
  -2   5   6     3650.78     3623.35    116.60 o
  -1   5   6     4560.45     4514.53    135.97 o
   0   5   6     2037.48     1707.50     47.46 o
   1   5   6     4278.94     4167.29    106.18 o
   2   5   6     3729.02     3712.00     77.15 o
   3   5   6     3621.32     3640.89     89.35 o
   4   5   6     1391.71     1427.47     38.81 o
   5   5   6      728.77      723.92     21.33 o
   6   5   6       29.38       43.63     10.96 o
   7   5   6      134.99      152.60     13.79 o
  -7   6   6       40.25       37.97     15.17 o
  -6   6   6      429.63      438.68     26.83 o
  -5   6   6      133.21      153.89     13.42 o
  -4   6   6     2456.86     2531.32     71.38 o
  -3   6   6      261.04      303.62     16.92 o
  -2   6   6      816.49      769.72     36.47 o
  -1   6   6      726.80      768.00     32.39 o
   0   6   6      471.31      433.26     28.58 o
   1   6   6      775.03      783.43     20.59 o
   2   6   6      938.71      923.72     21.37 o
   3   6   6      196.34      198.80      7.55 o
   4   6   6     2612.91     2650.16     60.20 o
   5   6   6      130.20      142.30      9.08 o
   6   6   6      520.68      556.73     21.25 o
   7   6   6       42.39       38.51     10.24 o
  -7   7   6       43.33       48.64     23.94 o
  -6   7   6      571.86      600.28     29.75 o
  -5   7   6      662.86      626.04     31.81 o
  -4   7   6      369.66      331.95     13.58 o
  -3   7   6      195.63      175.81     17.33 o
  -2   7   6      261.97      251.58     18.98 o
  -1   7   6     1915.13     1949.87     77.63 o
   0   7   6      657.66      742.88     25.41 o
   1   7   6     1883.66     1971.97     63.38 o
   2   7   6      228.23      227.07      8.50 o
   3   7   6       82.26       82.62      7.03 o
   4   7   6      304.34      300.74     12.29 o
   5   7   6      732.16      698.84     21.32 o
   6   7   6      551.73      523.86     16.57 o
   7   7   6       53.45       46.65      9.91 o
  -7   8   6       81.48       96.20     17.48 o
  -6   8   6      578.59      615.83     41.68 o
  -5   8   6      130.89      119.14     14.56 o
  -4   8   6      195.11      176.62     16.10 o
  -3   8   6     1051.82     1111.45     46.68 o
  -2   8   6      795.17      784.49     30.92 o
  -1   8   6      817.11      827.08     36.47 o
   0   8   6      130.41      172.30      9.34 o
   1   8   6      894.24      898.91     29.85 o
   2   8   6      642.33      645.09     21.42 o
   3   8   6     1064.37     1095.01     29.73 o
   4   8   6      220.74      219.74      9.73 o
   5   8   6      107.03      111.03      9.53 o
   6   8   6      581.04      567.84     17.55 o
   7   8   6       54.18       48.55     11.14 o
  -6   9   6      367.72      350.43     22.42 o
  -5   9   6      247.86      258.89     18.21 o
  -4   9   6      260.76      231.52     38.38 o
  -3   9   6      307.27      314.52     20.08 o
  -2   9   6      337.63      307.63     17.21 o
  -1   9   6     1246.68     1258.19     48.43 o
   0   9   6      191.53      191.95     15.87 o
   1   9   6     1037.05     1110.08     38.92 o
   2   9   6      305.15      285.40     13.29 o
   3   9   6      367.43      390.15     14.42 o
   4   9   6      260.25      259.53     19.34 o
   5   9   6      233.28      232.63     14.30 o
   6   9   6      337.57      315.45     21.96 o
  -6  10   6      127.94      121.65     18.21 o
  -5  10   6       88.38       91.92     16.57 o
  -4  10   6      632.31      631.86     30.05 o
  -3  10   6      338.24      330.42     18.91 o
  -2  10   6      139.01      152.16     14.01 o
  -1  10   6     1465.35     1471.94     63.00 o
   0  10   6      526.16      577.01     21.56 o
   1  10   6     1594.79     1592.03     51.14 o
   2  10   6      180.77      174.80     10.80 o
   3  10   6      273.00      243.72     19.30 o
   4  10   6      576.78      554.34     24.34 o
   5  10   6       84.05      113.05     18.57 o
   6  10   6      112.33      114.85     13.71 o
  -6  11   6       93.86       75.24     18.91 o
  -5  11   6      300.70      289.37     22.56 o
  -4  11   6        9.73       -6.78     23.52 o
  -3  11   6     1440.04     1337.38     56.54 o
  -2  11   6      897.01      862.13     38.78 o
  -1  11   6     1900.90     1836.21     76.74 o
   0  11   6      466.84      464.47     19.35 o
   1  11   6     2028.28     1923.44     62.11 o
   2  11   6      926.04      889.67     49.25 o
   3  11   6     1317.12     1331.74     46.52 o
   4  11   6        9.05       11.26     15.42 o
   5  11   6      349.55      371.17     19.62 o
   6  11   6       75.94       56.30     19.50 o
  -5  12   6      143.39      154.48     28.06 o
  -4  12   6       91.82       97.35     16.63 o
  -3  12   6      188.93      181.68     23.52 o
  -2  12   6      277.17      286.85     19.82 o
  -1  12   6      232.54      214.84     15.63 o
   0  12   6       61.70       93.97     13.86 o
   1  12   6      206.55      181.83     12.51 o
   2  12   6      210.84      233.15     13.57 o
   3  12   6      220.00      213.78     24.76 o
   4  12   6       70.03       67.36     18.38 o
   5  12   6      131.69      130.26     14.68 o
  -5  13   6       24.45       50.18     19.23 o
  -4  13   6      135.34      142.24     15.27 o
  -3  13   6      314.83      318.31     39.62 o
  -2  13   6      725.24      758.58     36.71 o
  -1  13   6      727.70      786.60     36.45 o
   0  13   6      842.15      828.47     38.40 o
   1  13   6      773.46      762.74     29.35 o
   2  13   6      687.63      685.50     27.75 o
   3  13   6      302.98      321.91     32.19 o
   4  13   6      125.70      122.91     18.27 o
   5  13   6       39.15       36.02     14.39 o
  -4  14   6       23.71       36.28     14.53 o
  -3  14   6      202.05      210.40     15.33 o
  -2  14   6       30.89       49.52     15.85 o
  -1  14   6       31.15       24.03     14.47 o
   0  14   6      137.82      164.06     17.74 o
   1  14   6       33.76       11.19     13.63 o
   2  14   6       20.61       10.41     13.48 o
   3  14   6      175.86      173.66     18.38 o
   4  14   6       29.89       26.42     14.68 o
  -4  15   6       65.03       70.41     16.19 o
  -3  15   6       92.92      101.70     15.89 o
  -2  15   6       65.59       66.06     14.67 o
  -1  15   6       10.61       -1.93     15.47 o
   0  15   6       92.28      138.22     17.25 o
   1  15   6        3.43       -2.86     13.48 o
   2  15   6       65.83       54.42     33.84 o
   3  15   6       92.33      136.04     19.49 o
   4  15   6       69.90       57.27     15.53 o
  -3  16   6      129.15      129.91     21.48 o
  -2  16   6       65.95       86.38     16.89 o
  -1  16   6       94.42       91.86     31.19 o
   0  16   6       99.27       91.19     17.99 o
   1  16   6       97.28      136.76     19.15 o
   2  16   6       68.31       85.02     28.06 o
   3  16   6      124.84      134.34     20.71 o
  -2  17   6       99.96      109.78     17.54 o
  -1  17   6       26.32       25.88     16.78 o
   0  17   6      220.95      228.08     19.35 o
   1  17   6       30.13       29.71     21.46 o
   2  17   6       89.86       85.84     30.54 o
   1   0   7        2.95        0.80      2.34 o
   2   0   7     1074.36     1230.33     28.29 o
   3   0   7       16.50       12.55      5.53 o
   4   0   7     1464.05     1448.88     42.27 o
   5   0   7      241.74      231.10     10.56 o
   6   0   7      601.23      601.66     16.64 o
   7   0   7       92.90      115.42     15.60 o
  -7   1   7      285.74      301.85     15.70 o
  -6   1   7      453.28      452.72     14.95 o
  -5   1   7      657.80      628.87     16.13 o
  -4   1   7     3242.54     3223.00     68.05 o
  -3   1   7     1380.55     1463.66     30.13 o
  -2   1   7     9547.61     9688.63    239.92 o
  -1   1   7      578.38      534.96     12.46 o
   0   1   7    17614.52    17465.97    337.00 o
   1   1   7      559.22      492.88     13.80 o
   2   1   7    10006.64    10007.74    268.86 o
   3   1   7     1281.75     1305.13     40.73 o
   4   1   7     3255.69     3267.22     91.25 o
   5   1   7      581.50      549.56     23.46 o
   6   1   7      463.37      477.20     16.36 o
   7   1   7      274.86      278.09     14.90 o
  -7   2   7       53.51       50.15     11.31 o
  -6   2   7      482.48      446.53     14.89 o
  -5   2   7      552.59      539.12     14.81 o
  -4   2   7      999.93     1052.49     24.94 o
  -3   2   7      288.27      304.02      8.64 o
  -2   2   7     1040.91     1042.46     25.37 o
  -1   2   7     1924.30     1761.93     44.81 o
   0   2   7       27.71       37.72      2.91 o
   1   2   7     2019.12     1839.44     40.94 o
   2   2   7      952.01      910.01     28.47 o
   3   2   7      423.45      439.29     14.51 o
   4   2   7     1022.21     1073.11     32.07 o
   5   2   7      502.14      519.33     19.49 o
   6   2   7      474.07      445.82     18.38 o
   7   2   7       67.42       73.50      9.28 o
  -7   3   7      550.90      548.62     24.10 o
  -6   3   7       84.75       90.50     11.74 o
  -5   3   7      972.60      996.30     28.87 o
  -4   3   7       21.28       33.77      4.65 o
  -3   3   7     1760.81     1684.17     47.12 o
  -2   3   7     1350.51     1300.95     30.54 o
  -1   3   7     1231.24     1239.98     38.59 o
   0   3   7      554.92      539.91     14.25 o
   1   3   7     1558.85     1538.95     38.99 o
   2   3   7     1164.38     1114.21     27.49 o
   3   3   7     1751.32     1639.59     47.15 o
   4   3   7       28.95       33.83      6.16 o
   5   3   7      927.85      957.00     30.92 o
   6   3   7      130.32      105.64     14.77 o
   7   3   7      522.99      526.69     49.11 o
  -7   4   7      151.79      160.26     14.64 o
  -6   4   7      127.06      135.10     22.70 o
  -5   4   7      366.11      391.10     15.13 o
  -4   4   7      662.57      584.79     24.14 o
  -3   4   7     1082.27     1075.03     28.91 o
  -2   4   7     1485.87     1420.87     36.38 o
  -1   4   7     1052.52     1044.32     40.27 o
   0   4   7     2491.92     2522.92     69.54 o
   1   4   7     1267.54     1240.47     26.78 o
   2   4   7     1498.78     1449.41     32.95 o
   3   4   7     1224.11     1213.78     30.67 o
   4   4   7      837.88      772.08     20.37 o
   5   4   7      462.14      472.62     17.30 o
   6   4   7      141.64      165.39     12.56 o
   7   4   7      153.75      179.49     29.30 o
  -7   5   7       86.78       75.01     15.73 o
  -6   5   7     1122.46     1108.34     59.43 o
  -5   5   7      128.28      106.92     18.57 o
  -4   5   7     1088.51     1019.70     42.02 o
  -3   5   7      107.92      115.50      6.86 o
  -2   5   7     1435.57     1360.43     44.79 o
  -1   5   7     1947.08     1952.52     51.88 o
   0   5   7     1445.37     1595.88     44.46 o
   1   5   7     1750.98     1741.55     51.59 o
   2   5   7     1448.33     1386.26     29.66 o
   3   5   7      123.77      115.52      6.94 o
   4   5   7     1036.11      993.65     31.15 o
   5   5   7      146.01      133.29     11.32 o
   6   5   7     1031.36     1044.20     35.07 o
   7   5   7       81.94       23.66     19.98 o
  -7   6   7       86.83       87.34     16.31 o
  -6   6   7      206.58      178.55     23.52 o
  -5   6   7      570.06      564.39     26.26 o
  -4   6   7       28.90       47.98      9.62 o
  -3   6   7      815.30      820.92     31.42 o
  -2   6   7      130.70      133.40      8.70 o
  -1   6   7     1924.40     2070.64     70.69 o
   0   6   7      814.19      896.86     25.99 o
   1   6   7     2141.83     2283.62     55.28 o
   2   6   7      194.15      177.63      7.31 o
   3   6   7      990.98     1004.62     23.07 o
   4   6   7       50.18       59.56      6.78 o
   5   6   7      460.25      453.43     19.30 o
   6   6   7      213.52      191.53     13.29 o
   7   6   7       72.41       61.30     19.55 o
  -7   7   7       23.68       25.17     28.48 o
  -6   7   7      517.84      502.00     28.30 o
  -5   7   7      677.55      637.15     31.22 o
  -4   7   7     1328.55     1316.32     41.24 o
  -3   7   7     2691.25     2802.26    116.44 o
  -2   7   7     1831.61     1853.46     70.33 o
  -1   7   7     5733.34     5651.38    218.58 o
   0   7   7     1120.15     1083.21     31.26 o
   1   7   7     5738.03     5633.47    154.45 o
   2   7   7     1699.46     1732.22     44.86 o
   3   7   7     2981.20     3023.07     74.90 o
   4   7   7     1173.17     1170.17     33.32 o
   5   7   7      699.59      680.84     25.61 o
   6   7   7      506.63      524.65     26.72 o
   7   7   7       18.01       16.99     16.84 o
  -7   8   7       57.07       80.45     30.95 o
  -6   8   7      123.45       95.86     18.98 o
  -5   8   7      347.94      383.15     21.57 o
  -4   8   7       12.11        5.92     11.95 o
  -3   8   7      357.22      346.76     20.71 o
  -2   8   7       96.19       65.16     14.86 o
  -1   8   7      730.09      722.91     31.19 o
   0   8   7      112.68      157.60     18.67 o
   1   8   7      687.84      719.90     22.35 o
   2   8   7      114.81      113.76      7.48 o
   3   8   7      391.33      397.08     15.11 o
   4   8   7       18.25       26.65      8.92 o
   5   8   7      308.91      314.18     16.34 o
   6   8   7      135.23      149.45     14.31 o
   7   8   7       60.82       61.23     11.15 o
  -6   9   7      128.52      175.61     19.49 o
  -5   9   7      617.54      650.97     55.96 o
  -4   9   7      623.05      566.71     40.45 o
  -3   9   7     2331.48     2247.58     85.79 o
  -2   9   7      511.81      532.02     24.43 o
  -1   9   7     4200.27     4253.26    166.92 o
   0   9   7        1.58       -1.92      6.54 o
   1   9   7     4171.20     4304.06    136.29 o
   2   9   7      468.30      475.93     18.47 o
   3   9   7     2085.66     2048.90     70.21 o
   4   9   7      623.84      595.93     31.22 o
   5   9   7      689.03      721.80     27.29 o
   6   9   7      133.35      137.52     12.20 o
  -6  10   7       56.68       87.56     18.57 o
  -5  10   7      260.73      215.07     45.81 o
  -4  10   7      202.82      188.26     16.31 o
  -3  10   7      637.34      546.98     28.78 o
  -2  10   7      128.86      131.40     16.51 o
  -1  10   7      761.81      762.70     55.30 o
   0  10   7       46.51       56.75      9.78 o
   1  10   7      699.24      691.33     26.18 o
   2  10   7      109.81      102.23      8.12 o
   3  10   7      643.83      597.37     23.87 o
   4  10   7      172.86      192.25     41.68 o
   5  10   7      238.92      180.98     21.15 o
   6  10   7       61.54       55.66     18.37 o
  -6  11   7      147.59      136.07     20.33 o
  -5  11   7       29.45       41.60     17.39 o
  -4  11   7      230.97      239.50     19.61 o
  -3  11   7      366.95      379.33     27.24 o
  -2  11   7      276.04      279.63     19.74 o
  -1  11   7      280.91      295.50     18.06 o
   0  11   7      397.33      365.81     42.92 o
   1  11   7      231.60      248.61     13.43 o
   2  11   7      277.65      311.64     14.72 o
   3  11   7      399.19      437.85     20.04 o
   4  11   7      246.79      279.46     22.76 o
   5  11   7       23.20       46.60     20.40 o
   6  11   7      126.64      128.98     15.01 o
  -5  12   7       88.90      129.99     28.06 o
  -4  12   7      128.70      129.55     18.57 o
  -3  12   7      318.26      306.34     30.13 o
  -2  12   7       42.01       64.52     14.03 o
  -1  12   7      502.30      428.31     24.49 o
   0  12   7      176.90      200.80     15.98 o
   1  12   7      489.62      454.33     19.68 o
   2  12   7       36.37       29.91      9.46 o
   3  12   7      300.27      288.59     22.42 o
   4  12   7       95.17      121.65     34.67 o
   5  12   7       73.40       82.73     15.80 o
  -5  13   7      110.43       98.46     19.84 o
  -4  13   7        5.12        7.67     16.63 o
  -3  13   7      237.73      226.73     20.42 o
  -2  13   7       14.38       14.57     14.64 o
  -1  13   7      115.68      101.80     14.67 o
   0  13   7       15.15       -1.00     13.27 o
   1  13   7      141.89      156.58     29.30 o
   2  13   7       16.29       36.15     23.94 o
   3  13   7      238.43      227.65     20.57 o
   4  13   7        7.45       23.69     19.74 o
   5  13   7      149.27      146.18     16.36 o
  -4  14   7       83.84       51.14     15.40 o
  -3  14   7       18.05       24.98     15.63 o
  -2  14   7      141.59      133.33     18.57 o
  -1  14   7       29.11       41.18     16.06 o
   0  14   7       17.24       21.67     18.98 o
   1  14   7       24.11        0.31     13.86 o
   2  14   7      111.15      128.76     23.94 o
   3  14   7       16.04       11.16     17.62 o
   4  14   7       93.40      102.95     18.54 o
  -3  15   7      166.75      174.08     17.43 o
  -2  15   7      326.39      360.75     25.02 o
  -1  15   7      125.83      135.22     19.39 o
   0  15   7      413.13      439.49     27.36 o
   1  15   7      137.79      153.05     16.22 o
   3  15   7      170.67      156.19     17.27 o
  -3  16   7       15.32       21.76     17.19 o
  -2  16   7       20.22       16.27     15.26 o
  -1  16   7       51.22       79.81     31.78 o
   0  16   7       18.49       43.00     17.62 o
   1  16   7       44.92       40.71     16.44 o
   2  16   7       18.14       33.84     25.59 o
   3  16   7       22.43       -9.11     21.42 o
  -1  17   7        0.30       18.15     14.72 o
   0  17   7      351.52      372.25     21.60 o
   1  17   7        0.14      -31.37     31.37 o
   0   0   8    19480.45    18895.55    515.54 o
   1   0   8       65.69       48.30      3.41 o
   2   0   8    12141.62    11832.84    263.55 o
   3   0   8       36.51       52.24      5.83 o
   4   0   8     2018.78     1952.10     55.99 o
   5   0   8       20.76       15.32      6.92 o
   6   0   8      113.47      122.39      7.05 o
   7   0   8        9.53       13.74      8.58 o
  -7   1   8      171.48      167.81     12.97 o
  -6   1   8       29.23       41.98      7.18 o
  -5   1   8      330.83      342.69     11.26 o
  -4   1   8      906.94      843.05     19.16 o
  -3   1   8      496.00      499.69     11.30 o
  -2   1   8     1788.48     1679.98     42.52 o
  -1   1   8       32.20       34.99      3.23 o
   0   1   8      208.21      235.72      6.14 o
   1   1   8       35.58       36.55      3.24 o
   2   1   8     1835.04     1725.28     38.79 o
   3   1   8      424.46      428.68     16.39 o
   4   1   8      947.21      921.14     27.02 o
   5   1   8      298.12      306.10     16.52 o
   6   1   8       69.92       66.93      8.31 o
   7   1   8      173.59      189.81     11.20 o
  -7   2   8      326.97      344.18     26.07 o
  -6   2   8       64.24       43.81      8.34 o
  -5   2   8      963.63      899.39     23.01 o
  -4   2   8      740.49      764.52     17.47 o
  -3   2   8     1415.20     1462.79     43.40 o
  -2   2   8     4929.48     4870.88    131.55 o
  -1   2   8     2833.37     2933.77     69.40 o
   0   2   8    15657.41    16053.36    330.68 o
   1   2   8     2638.86     2727.13     63.57 o
   2   2   8     4761.32     4772.74    107.71 o
   3   2   8     1554.61     1597.75     43.74 o
   4   2   8      789.89      770.49     24.54 o
   5   2   8     1043.07      969.81     29.46 o
   6   2   8       71.82       71.75      9.94 o
   7   2   8      312.59      351.68     25.36 o
  -7   3   8      301.22      300.32     16.85 o
  -6   3   8      444.74      445.72     21.02 o
  -5   3   8      264.99      279.71     13.43 o
  -4   3   8     1929.70     2003.29     56.28 o
  -3   3   8     1520.66     1525.69     41.66 o
  -2   3   8     1275.86     1232.10     29.58 o
  -1   3   8     1091.42     1113.66     34.46 o
   0   3   8     2805.79     2777.89     68.44 o
   1   3   8     1230.71     1302.42     28.30 o
   2   3   8     1067.08     1086.92     26.87 o
   3   3   8     1372.42     1371.82     41.78 o
   4   3   8     1966.36     1945.12     57.03 o
   5   3   8      239.26      239.94     13.06 o
   6   3   8      494.79      530.61     21.09 o
   7   3   8      266.56      242.09     24.33 o
  -7   4   8      201.99      221.71     29.49 o
  -6   4   8      888.16      841.63     39.05 o
  -5   4   8      372.50      351.50     16.67 o
  -4   4   8      746.08      769.36     27.46 o
  -3   4   8      560.47      570.64     15.87 o
  -2   4   8       18.56       24.96      3.97 o
  -1   4   8      514.28      497.89     18.42 o
   0   4   8      457.17      464.82     12.84 o
   1   4   8      560.72      530.26     13.10 o
   2   4   8       36.03       37.08      3.44 o
   3   4   8      582.94      574.86     18.96 o
   4   4   8      750.00      772.40     25.04 o
   5   4   8      379.67      384.95     15.81 o
   6   4   8      867.68      893.25     29.91 o
   7   4   8      201.99      197.63     26.41 o
  -7   5   8      120.30      133.61     17.15 o
  -6   5   8      239.70      227.79     25.17 o
  -5   5   8     1117.90     1123.07     50.18 o
  -4   5   8     1729.84     1637.22     61.57 o
  -3   5   8     4304.42     4297.28    139.79 o
  -2   5   8      943.63      932.34     28.99 o
  -1   5   8     2397.70     2372.41     68.48 o
   0   5   8      429.18      389.33     12.74 o
   1   5   8     2507.69     2513.49     60.68 o
   2   5   8     1071.94     1068.06     26.39 o
   3   5   8     4496.18     4474.61     92.60 o
   4   5   8     1543.59     1444.60     44.77 o
   5   5   8     1224.77     1241.57     37.01 o
   6   5   8      215.69      223.43     20.78 o
   7   5   8       93.37       90.65     20.71 o
  -7   6   8       69.56       64.97     16.63 o
  -6   6   8      297.80      286.42     19.84 o
  -5   6   8       26.93       10.81     12.22 o
  -4   6   8      642.35      613.09     30.93 o
  -3   6   8     1718.26     1667.83     52.41 o
  -2   6   8     1649.52     1625.62     50.35 o
  -1   6   8     1949.50     1964.86     66.40 o
   0   6   8      151.39      139.38      7.07 o
   1   6   8     2103.05     2131.64     52.03 o
   2   6   8     1513.06     1492.16     40.00 o
   3   6   8     1639.99     1575.14     34.72 o
   4   6   8      747.75      709.74     16.47 o
   5   6   8       47.71       29.15      9.52 o
   6   6   8      298.89      298.94     16.22 o
   7   6   8       63.26       50.61     20.13 o
  -7   7   8       56.37       59.84     17.51 o
  -6   7   8       20.50       32.91     17.33 o
  -5   7   8      680.38      651.01     31.50 o
  -4   7   8      107.30      134.68      8.03 o
  -3   7   8      653.80      602.88     22.95 o
  -2   7   8      650.96      636.79     23.32 o
  -1   7   8      892.42      897.39     33.04 o
   0   7   8      375.49      371.58     13.07 o
   1   7   8      965.29     1008.23     25.67 o
   2   7   8      668.22      645.03     18.08 o
   3   7   8      670.13      641.94     18.99 o
   4   7   8      101.29      108.43      8.33 o
   5   7   8      690.09      633.36     23.49 o
   6   7   8       28.44       21.76     11.57 o
   7   7   8       62.28       71.68     28.89 o
  -6   8   8       29.81       28.35     16.04 o
  -5   8   8      290.97      316.00     43.33 o
  -4   8   8      513.07      495.87     19.67 o
  -3   8   8     1337.33     1299.12     42.07 o
  -2   8   8      545.39      533.60     20.48 o
  -1   8   8     8442.82     8287.98    268.93 o
   0   8   8        2.26       17.56     13.77 o
   1   8   8     8839.45     8710.11    232.97 o
   2   8   8      551.23      541.87     16.09 o
   3   8   8     1177.56     1198.41     37.24 o
   4   8   8      479.68      450.44     18.74 o
   5   8   8      301.41      325.35     16.18 o
   6   8   8       41.84       35.66     12.05 o
  -6   9   8      129.88      110.43     17.39 o
  -5   9   8      161.55      224.92     18.91 o
  -4   9   8       62.41       76.83      9.05 o
  -3   9   8      505.09      508.72     26.24 o
  -2   9   8      786.57      775.82     34.38 o
  -1   9   8      528.91      535.99     25.97 o
   0   9   8        2.47        8.71      5.86 o
   1   9   8      519.38      519.67     18.07 o
   2   9   8      746.08      751.48     23.76 o
   3   9   8      475.85      472.31     26.30 o
   4   9   8       97.59      109.52     11.62 o
   5   9   8      162.83      178.26     14.37 o
   6   9   8      120.08      108.77     14.53 o
  -6  10   8      101.95      132.94     20.33 o
  -5  10   8        8.13       -1.57     14.61 o
  -4  10   8       44.43       30.07     16.10 o
  -3  10   8      442.88      466.19     26.24 o
  -2  10   8      160.15      169.21     16.10 o
  -1  10   8     1698.82     1905.21     72.07 o
   0  10   8        8.86        0.08      9.62 o
   1  10   8     1611.34     1703.24     50.54 o
   2  10   8      192.48      191.51     10.36 o
   3  10   8      472.59      521.02     22.46 o
   4  10   8       58.45       74.17     28.06 o
   5  10   8        2.45       26.44     18.96 o
   6  10   8       82.33       99.43     21.83 o
  -5  11   8      278.32      270.60     15.79 o
  -4  11   8      195.15      160.38     18.91 o
  -3  11   8      405.80      423.63     33.02 o
  -2  11   8      107.61      115.29     14.28 o
  -1  11   8      528.74      542.01     30.87 o
   0  11   8        1.89      -15.91     20.64 o
   1  11   8      652.73      667.63     24.40 o
   2  11   8      116.08       90.93     11.36 o
   3  11   8      362.54      386.53     20.10 o
   4  11   8      199.26      175.62     18.80 o
   5  11   8      313.44      361.95     26.09 o
  -5  12   8      286.40      283.92     17.13 o
  -4  12   8      159.34      132.66     17.21 o
  -3  12   8       29.87       48.46     13.86 o
  -2  12   8       56.41       55.33     15.26 o
  -1  12   8        0.28       24.49     12.66 o
   0  12   8       13.39       27.33     12.89 o
   1  12   8        0.36       15.30     10.50 o
   2  12   8       36.55       57.89     11.79 o
   3  12   8       30.24       19.08     22.29 o
   4  12   8      146.53      120.79     19.84 o
   5  12   8      293.06      301.68     26.55 o
  -4  13   8      191.67      218.89     21.60 o
  -3  13   8      300.11      311.62     22.09 o
  -2  13   8      208.99      245.91     21.46 o
  -1  13   8      237.27      220.04     18.64 o
   0  13   8      147.56      146.69     23.94 o
   1  13   8      185.02      208.23     19.40 o
   2  13   8      178.46      214.43     15.93 o
   3  13   8      288.57      311.58     25.59 o
   4  13   8      212.44      254.14     37.97 o
  -4  14   8       10.81      -19.82     19.82 o
  -3  14   8      260.63      234.74     22.16 o
  -2  14   8      221.48      204.54     20.40 o
  -1  14   8      163.43      159.30     17.25 o
   0  14   8      288.42      304.58     32.19 o
   1  14   8      139.18      118.67     16.44 o
   2  14   8      211.69      180.91     20.63 o
   3  14   8      282.96      279.95     28.06 o
   4  14   8       26.88       29.63     21.81 o
  -3  15   8        0.18        3.11     17.03 o
  -2  15   8       93.42       87.87     20.20 o
  -1  15   8       38.68       63.50     17.21 o
   0  15   8      124.37      138.91     17.83 o
   1  15   8       38.10       36.03     14.87 o
   2  15   8      110.57       85.84     29.71 o
   3  15   8        1.93        3.30     33.84 o
  -2  16   8      300.11      357.11     47.05 o
  -1  16   8       22.98       15.49     18.80 o
   0  16   8      293.63      292.53     23.15 o
   1  16   8       15.09        9.08     26.41 o
   1   0   9      511.26      509.84     12.80 o
   2   0   9      233.76      227.30      6.97 o
   3   0   9      876.13      860.60     20.72 o
   4   0   9      213.28      197.12      8.19 o
   5   0   9     1818.33     1808.40     60.97 o
   6   0   9       37.83       48.97      5.84 o
   7   0   9      534.80      555.69     50.82 o
  -7   1   9      160.82      177.37     16.95 o
  -6   1   9       14.42       11.85      8.34 o
  -5   1   9      834.52      908.00     28.50 o
  -4   1   9      130.27      138.34      5.85 o
  -3   1   9     1891.75     1954.40     45.11 o
  -2   1   9      648.40      656.71     16.89 o
  -1   1   9      353.41      313.17      8.23 o
   0   1   9      106.54      117.43      3.94 o
   1   1   9      262.37      248.93      8.00 o
   2   1   9      737.35      742.93     18.79 o
   3   1   9     1904.55     1969.92     48.91 o
   4   1   9      102.50      118.56      8.82 o
   5   1   9      901.54      966.95     34.61 o
   6   1   9       10.48        6.06     10.60 o
   7   1   9      133.81      127.69     19.84 o
  -7   2   9      251.94      259.81     15.92 o
  -6   2   9      582.10      577.09     20.28 o
  -5   2   9      304.85      298.96     12.84 o
  -4   2   9     1606.52     1565.54     40.64 o
  -3   2   9      598.43      552.20     16.51 o
  -2   2   9     5855.92     5750.57    142.62 o
  -1   2   9      900.55      898.51     19.82 o
   0   2   9     4895.25     4984.93    103.22 o
   1   2   9      782.79      772.11     19.58 o
   2   2   9     5850.40     5877.19    130.23 o
   3   2   9      645.03      600.95     18.86 o
   4   2   9     1600.75     1590.71     46.40 o
   5   2   9      333.13      309.09     16.34 o
   6   2   9      516.02      529.84     21.65 o
   7   2   9      234.95      251.44     23.59 o
  -7   3   9       35.39       56.62     12.01 o
  -6   3   9       93.54       94.12     10.07 o
  -5   3   9      513.37      498.53     16.44 o
  -4   3   9       28.14       25.83      6.27 o
  -3   3   9     1261.71     1243.81     34.64 o
  -2   3   9      128.41      127.29      5.64 o
  -1   3   9     1013.45     1049.58     26.65 o
   0   3   9       12.10       13.73      3.64 o
   1   3   9      992.17     1028.04     24.25 o
   2   3   9       79.01       96.01      5.84 o
   3   3   9     1113.56     1109.30     34.86 o
   4   3   9       57.13       61.39     10.89 o
   5   3   9      459.24      482.13     19.17 o
   6   3   9       61.97       59.33     11.46 o
   7   3   9       39.18       30.13     19.26 o
  -7   4   9       36.76       55.61     12.83 o
  -6   4   9      312.05      328.52     16.75 o
  -5   4   9      495.93      499.55     21.51 o
  -4   4   9     1103.20     1061.87     33.11 o
  -3   4   9     2156.87     2176.46     52.45 o
  -2   4   9     5926.19     5843.48    137.30 o
  -1   4   9     5384.04     5115.77    159.33 o
   0   4   9     9284.62     9073.72    221.33 o
   1   4   9     5199.81     4997.78    112.99 o
   2   4   9     5538.59     5254.95    136.57 o
   3   4   9     1984.27     2001.00     47.54 o
   4   4   9     1161.31     1182.50     34.56 o
   5   4   9      514.86      517.89     19.79 o
   6   4   9      267.24      262.29     15.58 o
   7   4   9       39.31       20.91     23.11 o
  -7   5   9       33.96       52.26     13.96 o
  -6   5   9      270.58      230.73     18.16 o
  -5   5   9      124.39      108.91     13.12 o
  -4   5   9      431.81      454.39     23.35 o
  -3   5   9      219.74      201.99      9.20 o
  -2   5   9      281.65      274.04      9.76 o
  -1   5   9     1864.79     1895.42     52.91 o
   0   5   9      214.51      220.79      8.89 o
   1   5   9     1890.84     1855.17     46.80 o
   2   5   9      234.77      227.24      9.52 o
   3   5   9      280.33      260.15      7.50 o
   4   5   9      412.62      471.24     20.05 o
   5   5   9      130.58      129.51     10.92 o
   6   5   9      260.52      238.74     14.96 o
   7   5   9       38.05       18.95     30.95 o
  -7   6   9       43.18       23.03     22.70 o
  -6   6   9      126.89      106.88     15.98 o
  -5   6   9      375.55      391.29     21.88 o
  -4   6   9        1.30       14.20     11.37 o
  -3   6   9     2462.13     2414.06     69.72 o
  -2   6   9      328.08      307.16     14.13 o
  -1   6   9     6360.20     6604.62    182.61 o
   0   6   9     2306.55     2342.16     65.20 o
   1   6   9     6302.49     6596.61    180.56 o
   2   6   9      370.47      349.93     10.47 o
   3   6   9     2176.56     2032.41     50.18 o
   4   6   9        8.97       14.22      5.69 o
   5   6   9      394.98      386.50     16.94 o
   6   6   9      118.69      109.06     13.01 o
   7   6   9       43.76       18.03     18.80 o
  -6   7   9      208.87      197.02     29.71 o
  -5   7   9       58.27       55.14     13.63 o
  -4   7   9      785.82      741.39     26.31 o
  -3   7   9      346.86      337.49     14.66 o
  -2   7   9     1018.10     1023.35     36.53 o
  -1   7   9      568.98      549.56     19.81 o
   0   7   9      363.70      396.58     13.99 o
   1   7   9      499.56      491.54     14.95 o
   2   7   9     1167.78     1124.03     32.39 o
   3   7   9      332.50      325.49     12.47 o
   4   7   9      779.40      761.91     22.60 o
   5   7   9       55.71       54.20     10.96 o
   6   7   9      186.70      224.06     14.86 o
  -6   8   9      404.26      400.94     25.66 o
  -5   8   9       11.33       19.40     15.46 o
  -4   8   9      272.53      291.94     13.62 o
  -3   8   9      149.78      179.09     10.92 o
  -2   8   9       79.10       66.39      8.83 o
  -1   8   9       47.57       66.17     10.34 o
   0   8   9       45.73       37.12      8.46 o
   1   8   9       30.70       44.96      9.76 o
   2   8   9      121.99      118.57      7.96 o
   3   8   9      155.65      177.99     14.77 o
   4   8   9      274.70      270.44     15.76 o
   5   8   9       15.39       10.84     10.92 o
   6   8   9      402.87      402.74     19.55 o
  -6   9   9      243.06      223.58     24.76 o
  -5   9   9       56.11       66.25     40.86 o
  -4   9   9      809.04      808.37     30.63 o
  -3   9   9       47.01       47.01      8.92 o
  -2   9   9      540.46      538.35     22.39 o
  -1   9   9      200.06      208.27     12.80 o
   0   9   9        2.11       -7.44      7.44 o
   1   9   9      224.84      217.30     10.54 o
   2   9   9      558.42      593.44     27.04 o
   3   9   9       53.85       48.10      8.28 o
   4   9   9      842.76      879.55     33.30 o
   5   9   9       61.43       48.09     11.63 o
   6   9   9      255.58      227.79     20.58 o
  -6  10   9      158.15      148.62     19.98 o
  -5  10   9      330.28      343.41     44.98 o
  -4  10   9      329.54      316.34     18.63 o
  -3  10   9      882.15      895.16     33.16 o
  -2  10   9       16.26       12.47      8.86 o
  -1  10   9     1384.67     1346.53     45.90 o
   0  10   9       48.37       38.98     15.61 o
   1  10   9     1372.76     1323.08     39.09 o
   2  10   9       22.21       20.77     10.31 o
   3  10   9      925.61      963.54     34.76 o
   4  10   9      323.87      336.98     24.33 o
   5  10   9      336.30      376.31     48.29 o
   6  10   9      186.90      215.41     25.66 o
  -5  11   9       34.04       48.48      9.23 o
  -4  11   9      262.97      230.85     14.32 o
  -3  11   9       16.85       26.88     11.07 o
  -2  11   9      304.01      280.06     20.91 o
  -1  11   9       34.93       38.25     10.46 o
   0  11   9       74.52      124.45     11.77 o
   1  11   9       38.91       42.16     10.14 o
   2  11   9      363.11      336.26     19.19 o
   3  11   9       19.02       13.33     11.51 o
   4  11   9      276.70      277.99     24.09 o
   5  11   9       51.00       51.22     21.50 o
  -5  12   9      208.58      210.74     14.65 o
  -4  12   9       69.37       63.25     12.44 o
  -3  12   9      948.57      935.69     42.29 o
  -2  12   9      445.19      453.77     26.32 o
  -1  12   9     1297.43     1267.84     55.95 o
   0  12   9      438.65      415.29     19.93 o
   1  12   9     1376.70     1334.95     45.56 o
   2  12   9      446.49      462.33     22.08 o
   3  12   9      927.35      872.89     44.58 o
   4  12   9       87.61       90.84     29.30 o
   5  12   9      209.72      246.46     24.55 o
  -4  13   9       59.04       72.85     13.03 o
  -3  13   9       85.42       75.04     21.05 o
  -2  13   9      138.09      145.66     17.03 o
  -1  13   9       17.00       22.97     20.22 o
   0  13   9       39.77       38.89     12.89 o
   1  13   9       12.40       17.69     11.66 o
   2  13   9      147.74      134.57     19.23 o
   3  13   9       94.12       95.57     19.39 o
   4  13   9       52.47       68.29     21.15 o
  -4  14   9      137.35      146.96     22.67 o
  -3  14   9       39.81       35.44     37.97 o
  -2  14   9      288.55      284.33     23.91 o
  -1  14   9      130.82      119.55     18.64 o
   0  14   9      662.95      679.27     81.72 o
   1  14   9      140.56      158.69     24.37 o
   2  14   9      321.56      366.96     25.73 o
   3  14   9       39.57       56.13     33.02 o
   4  14   9      162.25      150.93     22.46 o
  -3  15   9       61.39       77.13     20.13 o
  -2  15   9       25.03       19.88     18.38 o
  -1  15   9       15.21       10.34     21.05 o
   0  15   9       75.47       46.31     17.25 o
   1  15   9       15.31       -2.97     17.05 o
   2  15   9       34.86       86.67     30.54 o
   3  15   9       50.62       26.41     36.32 o
  -1  16   9       14.40       23.91     16.66 o
   0  16   9      104.70      117.85     18.43 o
   1  16   9       12.31        6.02     20.57 o
   0   0  10     2395.63     2299.10     63.86 o
   1   0  10       25.38       27.50      3.84 o
   2   0  10     2069.51     2052.65     51.60 o
   3   0  10     2925.38     2860.84     65.32 o
   4   0  10     1182.35     1102.12     29.46 o
   5   0  10     1004.27     1006.93     30.66 o
   6   0  10      124.64      127.29     11.96 o
   7   0  10      245.14      264.04     14.80 o
  -7   1  10      307.62      318.49     17.96 o
  -6   1  10      156.18      149.90     11.34 o
  -5   1  10      356.29      381.64     17.87 o
  -4   1  10      390.16      390.51     12.99 o
  -3   1  10       19.81       18.95      6.93 o
  -2   1  10     1717.71     1743.52     40.26 o
  -1   1  10       12.15       10.65      3.71 o
   0   1  10       59.76       65.12      3.41 o
   1   1  10        3.76       -3.61      3.61 o
   2   1  10     1735.27     1755.80     44.07 o
   3   1  10       11.42        7.27      3.63 o
   4   1  10      385.99      404.48     15.94 o
   5   1  10      418.32      410.06     18.95 o
   6   1  10      161.31      166.35     16.63 o
   7   1  10      287.14      247.07     24.22 o
  -7   2  10      190.47      233.23     15.61 o
  -6   2  10       46.00       50.16      9.12 o
  -5   2  10      659.15      611.76     21.21 o
  -4   2  10      169.62      184.42      9.22 o
  -3   2  10     1489.72     1429.33     36.74 o
  -2   2  10     1363.77     1291.07     32.17 o
  -1   2  10      894.82      895.42     21.44 o
   0   2  10     2098.15     2119.01     44.43 o
   1   2  10      939.27      912.49     23.69 o
   2   2  10     1319.63     1222.02     32.39 o
   3   2  10     1443.15     1418.86     33.10 o
   4   2  10      273.43      318.78     14.28 o
   5   2  10      631.90      624.66     26.83 o
   6   2  10       46.86       47.64     13.22 o
   7   2  10      196.27      187.66     24.33 o
  -7   3  10       85.00       67.20     19.34 o
  -6   3  10      324.76      313.91     15.51 o
  -5   3  10       18.61       31.08      9.02 o
  -4   3  10     1011.20     1031.06     27.96 o
  -3   3  10       67.00       78.21      6.55 o
  -2   3  10     4937.06     5095.23    140.32 o
  -1   3  10     1783.24     1710.40     38.64 o
   0   3  10     5604.10     5443.38    121.76 o
   1   3  10     1765.77     1647.84     38.52 o
   2   3  10     5043.12     5153.39    126.01 o
   3   3  10       58.26       66.76      5.60 o
   4   3  10      995.78     1034.22     36.98 o
   5   3  10       24.73       19.70     11.32 o
   6   3  10      329.68      374.73     20.47 o
   7   3  10       86.20       70.81     27.24 o
  -7   4  10       40.79       20.08     13.71 o
  -6   4  10      248.99      260.13     14.66 o
  -5   4  10      344.92      340.52     17.20 o
  -4   4  10      241.00      247.61     11.40 o
  -3   4  10      530.61      520.12     13.40 o
  -2   4  10      481.30      491.03     13.92 o
  -1   4  10       93.62       73.00      6.98 o
   0   4  10      654.10      636.54     19.69 o
   1   4  10       87.69       87.26      4.90 o
   2   4  10      443.06      443.11     14.29 o
   3   4  10      388.30      379.36     12.09 o
   4   4  10      229.32      222.75     14.76 o
   5   4  10      398.25      391.99     16.68 o
   6   4  10      257.82      264.24     19.05 o
   7   4  10       51.54       59.92     20.71 o
  -6   5  10       30.20       42.54     14.87 o
  -5   5  10      519.23      536.15     22.53 o
  -4   5  10      827.20      808.16     29.85 o
  -3   5  10      799.59      816.21     23.05 o
  -2   5  10      620.89      547.05     18.67 o
  -1   5  10     1687.00     1747.63     58.77 o
   0   5  10      889.45      854.31     29.52 o
   1   5  10     1862.52     1854.07     45.62 o
   2   5  10      694.01      643.39     17.45 o
   3   5  10      678.78      694.81     21.15 o
   4   5  10      839.58      832.51     21.37 o
   5   5  10      510.46      542.71     21.95 o
   6   5  10       23.59       17.10     11.91 o
  -6   6  10      447.50      468.43     26.51 o
  -5   6  10        9.67       21.93     13.39 o
  -4   6  10      554.05      553.90     28.60 o
  -3   6  10      692.48      687.50     24.37 o
  -2   6  10     1106.71     1171.35     32.60 o
  -1   6  10      319.28      325.27     11.41 o
   0   6  10      233.21      246.24     12.13 o
   1   6  10      327.70      312.61     12.06 o
   2   6  10     1065.73     1057.21     32.77 o
   3   6  10      680.88      667.97     18.12 o
   4   6  10      606.50      609.50     16.90 o
   5   6  10        9.63       17.61     16.44 o
   6   6  10      447.86      445.30     24.29 o
  -6   7  10      354.64      350.75     23.63 o
  -5   7  10      178.52      172.88     17.79 o
  -4   7  10       85.30       90.49      7.11 o
  -3   7  10      231.33      233.00     12.02 o
  -2   7  10      452.00      447.70     18.87 o
  -1   7  10      303.46      318.27     14.23 o
   0   7  10      565.22      568.08     21.56 o
   1   7  10      274.47      293.94     10.28 o
   2   7  10      469.99      462.08     16.49 o
   3   7  10      250.91      252.97     10.77 o
   4   7  10      134.19      150.13      9.31 o
   5   7  10      180.92      191.93     13.36 o
   6   7  10      319.32      300.05     21.28 o
  -6   8  10      161.77      169.40     20.43 o
  -5   8  10      443.73      444.11     54.06 o
  -4   8  10      308.51      307.16     26.29 o
  -3   8  10      468.16      442.97     18.50 o
  -2   8  10       43.06       39.76      8.97 o
  -1   8  10     2897.61     2950.88     99.60 o
   0   8  10      161.80      165.87     11.03 o
   1   8  10     3172.66     3216.71     86.35 o
   2   8  10       90.96       81.20      7.33 o
   3   8  10      410.22      428.66     17.14 o
   4   8  10      361.28      369.66     16.38 o
   5   8  10      405.17      387.31     18.44 o
   6   8  10      147.49      151.27     19.73 o
  -6   9  10      152.81      181.23     19.49 o
  -5   9  10      110.16       79.24     18.09 o
  -4   9  10      282.58      249.18     13.68 o
  -3   9  10      378.84      385.60     18.12 o
  -2   9  10       25.50       30.29      8.99 o
  -1   9  10      365.26      377.58     18.10 o
   0   9  10       13.66       21.00      9.09 o
   1   9  10      432.06      445.75     15.95 o
   2   9  10       16.27       28.32      9.85 o
   3   9  10      380.63      415.77     16.73 o
   4   9  10      248.56      248.50     15.26 o
   5   9  10       92.65      100.65     15.75 o
   6   9  10      168.89      152.42     19.67 o
  -5  10  10       76.77       84.33     18.96 o
  -4  10  10      287.88      260.86     14.51 o
  -3  10  10      614.19      639.82     25.43 o
  -2  10  10      455.89      419.13     18.41 o
  -1  10  10      699.45      633.29     25.67 o
   0  10  10       15.90        9.03      9.21 o
   1  10  10      700.08      630.44     30.98 o
   2  10  10      374.28      331.03     18.63 o
   3  10  10      592.91      620.13     26.93 o
   4  10  10      293.80      235.94     26.00 o
   5  10  10       75.63      135.85     22.42 o
  -5  11  10       48.59       43.42     17.39 o
  -4  11  10       17.05       23.64     10.47 o
  -3  11  10      592.66      576.47     25.18 o
  -2  11  10      354.56      345.99     17.55 o
  -1  11  10      770.50      733.53     27.06 o
   0  11  10      319.36      309.88     16.01 o
   1  11  10      654.95      581.33     25.84 o
   2  11  10      345.53      360.95     27.68 o
   3  11  10      638.17      586.35     26.03 o
   4  11  10       15.62        8.02     17.79 o
   5  11  10       60.42       50.13     20.03 o
  -4  12  10       51.96       55.64     16.07 o
  -3  12  10      104.59      118.03     14.20 o
  -2  12  10       61.41       83.16     15.13 o
  -1  12  10       51.74       66.03     12.13 o
   0  12  10      236.94      285.31     16.67 o
   1  12  10       39.42       37.39     12.07 o
   2  12  10       61.49       35.55     17.03 o
   3  12  10      105.43      112.57     30.54 o
   4  12  10       32.69       46.20     17.45 o
  -4  13  10       98.06       98.26     14.13 o
  -3  13  10       89.90       92.02     22.66 o
  -2  13  10      113.54      110.63     13.90 o
  -1  13  10      356.82      351.29     26.77 o
   0  13  10      506.83      494.60     22.88 o
   1  13  10      377.31      405.84     26.83 o
   2  13  10      125.13      148.19     20.20 o
   3  13  10       88.90       82.63     18.57 o
   4  13  10       92.52       89.95     20.91 o
  -3  14  10       97.26      121.85     15.84 o
  -2  14  10        7.35       22.47     13.62 o
  -1  14  10       78.36       91.09     14.75 o
   0  14  10        1.82      -11.69     13.21 o
   1  14  10       61.34       48.80     19.23 o
   2  14  10        4.37       38.04     19.63 o
   3  14  10      119.16      158.48     35.49 o
  -2  15  10       62.34       58.21     14.36 o
  -1  15  10        3.89      -14.79     14.79 o
   0  15  10        0.85        1.04     12.73 o
   1  15  10        1.17       10.92     19.74 o
   2  15  10       57.96       45.40     34.67 o
   0  16  10       50.54       34.44     15.07 o
   1   0  11      302.55      304.09      9.25 o
   2   0  11      577.33      496.82     14.97 o
   3   0  11       50.02       61.68      8.58 o
   4   0  11      811.04      736.15     21.34 o
   5   0  11        0.81        3.05      6.18 o
   6   0  11      245.02      258.10     12.93 o
   7   0  11        0.24        4.39     21.05 o
  -7   1  11       73.65       73.21     14.92 o
  -6   1  11      307.07      343.51     15.22 o
  -5   1  11      250.74      239.03     12.41 o
  -4   1  11     1333.23     1330.02     34.94 o
  -3   1  11      409.00      436.39     13.19 o
  -2   1  11     5788.46     5616.78    125.12 o
  -1   1  11      667.13      679.61     17.46 o
   0   1  11     6147.75     5960.70    115.59 o
   1   1  11      724.58      730.56     17.56 o
   2   1  11     5721.23     5536.17    137.31 o
   3   1  11      355.44      345.48     12.54 o
   4   1  11     1289.69     1317.58     38.71 o
   5   1  11      247.82      264.02     16.33 o
   6   1  11      323.71      313.86     19.67 o
   7   1  11       83.93      121.45     31.78 o
  -7   2  11       56.85       73.15     12.97 o
  -6   2  11      122.15      149.72     11.44 o
  -5   2  11      141.80      127.55      9.68 o
  -4   2  11      448.83      495.02     15.88 o
  -3   2  11      626.89      605.66     18.05 o
  -2   2  11      110.29      120.89      7.64 o
  -1   2  11      515.66      488.85     13.52 o
   0   2  11      413.22      428.57     10.60 o
   1   2  11      575.77      559.82     15.25 o
   2   2  11      159.07      160.02      8.02 o
   3   2  11      637.25      624.59     17.90 o
   4   2  11      464.79      501.36     22.87 o
   5   2  11      102.03       89.12     14.60 o
   6   2  11      112.82      137.90     16.04 o
   7   2  11       68.75       97.74     21.60 o
  -6   3  11       26.15       22.98      9.98 o
  -5   3  11      606.55      615.86     21.76 o
  -4   3  11      147.89      153.53      8.32 o
  -3   3  11      232.97      220.47      9.30 o
  -2   3  11      110.31      119.31      8.79 o
  -1   3  11      399.79      421.67     11.26 o
   0   3  11      596.23      642.21     17.55 o
   1   3  11      353.20      363.72     10.77 o
   2   3  11      116.91      116.27      7.07 o
   3   3  11      261.46      241.14      9.49 o
   4   3  11      147.25      129.04      9.65 o
   5   3  11      577.51      595.64     26.83 o
   6   3  11       30.65       54.79     14.42 o
  -6   4  11      179.00      198.14     13.21 o
  -5   4  11      207.88      238.81     13.17 o
  -4   4  11      208.11      225.67     12.39 o
  -3   4  11      224.33      251.18     10.08 o
  -2   4  11      581.76      576.66     16.29 o
  -1   4  11       43.27       39.32      7.12 o
   0   4  11       48.01       44.59      4.74 o
   1   4  11       40.84       48.68      4.23 o
   2   4  11      564.12      537.43     19.31 o
   3   4  11      328.82      366.15     12.66 o
   4   4  11      271.93      301.06     10.56 o
   5   4  11      212.27      238.64     13.70 o
   6   4  11      184.84      208.04     18.41 o
  -6   5  11      484.08      468.94     22.47 o
  -5   5  11       95.64       81.61     11.36 o
  -4   5  11      634.93      626.04     20.92 o
  -3   5  11       22.90       25.28      5.68 o
  -2   5  11      920.97      944.09     29.50 o
  -1   5  11      562.21      605.04     20.63 o
   0   5  11      477.32      542.44     22.80 o
   1   5  11      459.56      510.21     13.87 o
   2   5  11     1042.68     1052.45     26.99 o
   3   5  11       35.61       45.37      6.32 o
   4   5  11      595.79      599.81     17.23 o
   5   5  11       83.51       90.97     11.74 o
   6   5  11      462.95      451.82     24.35 o
  -6   6  11       36.56       31.89     16.81 o
  -5   6  11      347.34      380.81     21.25 o
  -4   6  11       41.95       26.59     12.46 o
  -3   6  11       85.44       95.38      8.50 o
  -2   6  11       95.24       96.60      9.66 o
  -1   6  11      128.22      117.74      6.96 o
   0   6  11       93.63       94.04      8.62 o
   1   6  11      148.55      151.41     10.36 o
   2   6  11      106.58      106.29      8.07 o
   3   6  11       81.62       98.63      6.64 o
   4   6  11       74.73       65.99      6.34 o
   5   6  11      307.53      295.87     12.34 o
   6   6  11       45.20       61.70     16.19 o
  -6   7  11      231.22      237.35     21.30 o
  -5   7  11      387.56      383.95     28.06 o
  -4   7  11      722.44      720.30     25.98 o
  -3   7  11     1421.90     1433.22     49.85 o
  -2   7  11      486.02      466.02     18.35 o
  -1   7  11     2243.56     2100.79     66.87 o
   0   7  11      234.59      210.29     12.02 o
   1   7  11     2188.03     2027.16     52.10 o
   2   7  11      387.90      387.98     17.51 o
   3   7  11     1492.80     1550.47     40.15 o
   4   7  11      704.84      708.07     22.63 o
   5   7  11      402.46      395.45     18.16 o
   6   7  11      236.16      217.12     19.03 o
  -6   8  11       19.55       63.38     17.39 o
  -5   8  11      115.07      126.72     17.48 o
  -4   8  11       25.57        7.67      6.94 o
  -3   8  11      160.31      136.70     11.12 o
  -2   8  11        7.56       10.32     12.94 o
  -1   8  11      268.24      272.69     14.42 o
   0   8  11        8.86       25.71     10.53 o
   1   8  11      243.60      269.80     11.30 o
   2   8  11       15.74       19.91      6.76 o
   3   8  11      195.74      190.17     20.85 o
   4   8  11       24.37       18.73     12.44 o
   5   8  11      106.89       95.97     12.64 o
   6   8  11       22.99       34.21     18.83 o
  -5   9  11      203.22      210.93     20.13 o
  -4   9  11      103.25      100.80      9.93 o
  -3   9  11      958.48      939.99     33.11 o
  -2   9  11      152.59      173.13     13.57 o
  -1   9  11     1711.88     1769.70     69.64 o
   0   9  11        4.25       15.47      9.58 o
   1   9  11     1537.73     1473.49     67.70 o
   2   9  11      139.49      145.85     13.31 o
   3   9  11      905.36      879.91     34.71 o
   4   9  11       95.72       93.38     19.15 o
   5   9  11      229.83      247.99     23.93 o
  -5  10  11       96.34       72.64     17.39 o
  -4  10  11       46.11       55.62     10.09 o
  -3  10  11      214.82      241.11     15.02 o
  -2  10  11       15.93       10.74     10.05 o
  -1  10  11      134.50      129.16     12.38 o
   0  10  11        6.81       25.11      9.94 o
   1  10  11      106.79      110.62     38.38 o
   2  10  11        7.20        6.04     11.07 o
   3  10  11      228.96      239.56     16.93 o
   4  10  11       37.67       68.41     50.35 o
   5  10  11       79.73       80.44     20.41 o
  -5  11  11        3.86        2.06     19.26 o
  -4  11  11      174.11      173.23     13.29 o
  -3  11  11       74.08       94.42     17.20 o
  -2  11  11      155.38      166.21     13.55 o
  -1  11  11      285.66      319.94     19.73 o
   0  11  11      257.71      264.61     15.89 o
   1  11  11      289.15      295.34     22.16 o
   2  11  11      182.64      178.64     18.21 o
   3  11  11       87.44      105.40     14.01 o
   4  11  11      193.53      180.85     21.22 o
   5  11  11        4.79       28.06     21.83 o
  -4  12  11       40.52       37.68     12.15 o
  -3  12  11       33.61       36.62     12.08 o
  -2  12  11       34.72       64.58     12.52 o
  -1  12  11       53.90       33.02     12.05 o
   0  12  11        2.65        2.31     10.77 o
   1  12  11       44.72       41.52     15.39 o
   2  12  11       29.84       35.49     23.11 o
   3  12  11       32.57       41.27     29.71 o
   4  12  11       47.56       82.56     25.17 o
  -3  13  11       80.70       92.00     14.44 o
  -2  13  11       44.43       44.01     12.55 o
  -1  13  11      103.26      108.63     14.69 o
   0  13  11       44.15       31.85     14.09 o
   1  13  11      121.69      145.22     20.13 o
   2  13  11       45.89       46.48     18.91 o
   3  13  11       80.22       48.70     28.89 o
  -3  14  11       45.73       45.39     14.31 o
  -2  14  11       59.60       49.01     20.16 o
  -1  14  11       18.05       16.80     12.75 o
   0  14  11        1.40       -1.34     13.47 o
   1  14  11       17.90        2.70     19.23 o
   2  14  11       51.32       58.60     35.49 o
   3  14  11       34.47       20.64     28.89 o
  -1  15  11      105.83       80.96     15.68 o
   0  15  11      290.93      307.81     25.60 o
   1  15  11      108.26       84.03     22.42 o
   0   0  12     6464.55     6151.42    168.99 o
   1   0  12      171.77      187.97      7.37 o
   2   0  12     3067.79     3074.99     76.70 o
   3   0  12      280.27      285.39     12.11 o
   4   0  12      312.50      312.01     13.16 o
   5   0  12       58.38       78.55     11.48 o
   6   0  12       49.48       77.83      9.33 o
  -6   1  12       24.19       24.15      9.83 o
  -5   1  12      249.55      248.52     13.34 o
  -4   1  12      269.59      264.83     10.40 o
  -3   1  12      194.32      178.69      8.18 o
  -2   1  12      984.20      975.23     24.46 o
  -1   1  12      129.82       97.65      5.69 o
   0   1  12       71.27       71.11      4.60 o
   1   1  12      106.00       83.82      5.72 o
   2   1  12     1073.97     1056.53     27.14 o
   3   1  12      114.63      119.09      7.86 o
   4   1  12      196.38      208.38     10.87 o
   5   1  12      273.27      283.90     12.57 o
   6   1  12       49.03       48.57     15.03 o
  -6   2  12       29.51       33.46     10.41 o
  -5   2  12      298.05      330.57     16.08 o
  -4   2  12      446.65      449.31     14.99 o
  -3   2  12      242.39      255.68     10.97 o
  -2   2  12     1389.75     1369.00     37.12 o
  -1   2  12      452.86      466.66     12.72 o
   0   2  12     2279.28     2278.76     52.00 o
   1   2  12      431.44      434.14     14.04 o
   2   2  12     1566.44     1528.93     37.49 o
   3   2  12      337.65      345.66     11.70 o
   4   2  12      392.17      423.30     21.44 o
   5   2  12      353.90      366.97     14.62 o
   6   2  12       24.59       27.78     14.76 o
  -6   3  12      428.28      444.27     19.27 o
  -5   3  12      411.51      426.90     17.83 o
  -4   3  12      819.42      844.44     24.14 o
  -3   3  12      428.58      433.15     15.24 o
  -2   3  12     1819.64     1735.12     45.32 o
  -1   3  12      695.44      643.98     17.04 o
   0   3  12     1875.86     1822.72     45.92 o
   1   3  12      591.27      537.01     15.05 o
   2   3  12     1867.29     1835.31     45.68 o
   3   3  12      491.83      489.11     15.17 o
   4   3  12      811.66      825.41     26.59 o
   5   3  12      373.91      416.58     21.88 o
   6   3  12      458.73      457.75     24.40 o
  -6   4  12      220.86      262.85     17.51 o
  -5   4  12      185.64      180.98     12.21 o
  -4   4  12      293.19      330.02     12.03 o
  -3   4  12       20.76       24.81      5.13 o
  -2   4  12      249.21      242.10      8.59 o
  -1   4  12      169.32      166.08      8.47 o
   0   4  12      713.87      706.61     19.52 o
   1   4  12      197.79      189.19      7.40 o
   2   4  12      250.41      249.44     10.32 o
   3   4  12       50.79       40.64      6.66 o
   4   4  12      271.97      278.94     11.82 o
   5   4  12      169.89      162.57     13.34 o
   6   4  12      246.94      278.83     19.73 o
  -6   5  12      116.28      123.81     14.45 o
  -5   5  12      425.25      425.62     21.02 o
  -4   5  12      522.80      504.24     34.67 o
  -3   5  12     1847.26     1795.23     51.66 o
  -2   5  12      444.20      420.87     19.55 o
  -1   5  12     1219.26     1205.50     46.37 o
   0   5  12      681.38      586.86     22.47 o
   1   5  12     1567.51     1535.10     36.37 o
   2   5  12      293.07      268.76     11.32 o
   3   5  12     1890.06     1821.30     46.77 o
   4   5  12      505.46      467.25     14.51 o
   5   5  12      457.41      449.22     15.24 o
   6   5  12      113.66       93.20     16.10 o
  -6   6  12      126.26      122.80     14.78 o
  -5   6  12       25.95       57.08     15.04 o
  -4   6  12      222.47      215.96     23.52 o
  -3   6  12      180.80      169.68     11.37 o
  -2   6  12      284.80      326.02     12.02 o
  -1   6  12     1061.43     1022.83     30.84 o
   0   6  12      460.25      476.52     19.93 o
   1   6  12     1085.52     1031.34     35.86 o
   2   6  12      239.60      267.08     12.78 o
   3   6  12      207.64      210.68      8.81 o
   4   6  12      239.27      221.48      9.69 o
   5   6  12       12.66       19.48      6.62 o
   6   6  12      146.79      178.15     18.85 o
  -6   7  12       57.23       51.38     17.98 o
  -5   7  12      193.72      166.18     18.65 o
  -4   7  12      183.29      179.62     11.16 o
  -3   7  12      598.47      572.79     22.54 o
  -2   7  12      112.93      100.72     10.18 o
  -1   7  12      322.33      308.64     11.81 o
   0   7  12       65.08       61.51      9.31 o
   1   7  12      328.86      305.35     23.11 o
   2   7  12       99.72       94.03      8.47 o
   3   7  12      559.24      543.64     20.05 o
   4   7  12      209.45      197.07      9.30 o
   5   7  12      197.36      199.60     14.53 o
   6   7  12       44.83       38.50     18.15 o
  -5   8  12        7.70       16.71     16.63 o
  -4   8  12       73.15       74.12     11.44 o
  -3   8  12      729.83      714.11     32.65 o
  -2   8  12       81.52       94.38     10.66 o
  -1   8  12     1804.85     1833.27     60.67 o
   0   8  12       26.82       17.91      9.10 o
   1   8  12     1853.06     1810.52     75.58 o
   2   8  12       70.87       65.79     10.99 o
   3   8  12      784.04      761.34     36.89 o
   4   8  12       50.64       70.21     12.06 o
   5   8  12        5.69        8.48     15.40 o
  -5   9  12      103.55      104.26     21.05 o
  -4   9  12      198.50      181.22     11.84 o
  -3   9  12      191.64      190.67     16.34 o
  -2   9  12      144.80      157.81     12.19 o
  -1   9  12       63.49       87.62     14.82 o
   0   9  12      239.76      272.42     16.74 o
   1   9  12       66.45       65.41     16.51 o
   2   9  12      146.63      158.17     14.15 o
   3   9  12      151.53      157.79     20.26 o
   4   9  12      214.87      218.62     22.19 o
   5   9  12      113.31      140.55     22.33 o
  -5  10  12        4.90        0.45     18.06 o
  -4  10  12      134.32      131.60     11.82 o
  -3  10  12      103.43      104.39     12.59 o
  -2  10  12        1.31        9.89     11.68 o
  -1  10  12      362.63      432.46     19.58 o
   0  10  12       62.43       37.79     10.66 o
   1  10  12      364.53      365.90     25.08 o
   2  10  12        1.01       -0.06     14.87 o
   3  10  12       85.26       88.97     13.87 o
   4  10  12      113.70      129.16     24.76 o
   5  10  12        3.25       42.03     26.83 o
  -4  11  12      156.34      178.98     13.82 o
  -3  11  12      326.69      367.96     19.54 o
  -2  11  12       74.34       74.56     13.01 o
  -1  11  12      255.79      270.49     16.88 o
   0  11  12        3.95       21.19     16.28 o
   1  11  12      222.77      271.65     22.46 o
   2  11  12       62.98       51.87     22.70 o
   3  11  12      349.12      393.60     26.83 o
   4  11  12      126.36      159.61     22.78 o
  -4  12  12       30.67       45.24     13.00 o
  -3  12  12       45.85       44.87     12.98 o
  -2  12  12       77.96      100.74     14.20 o
  -1  12  12       53.41       57.33     12.65 o
   0  12  12       12.73       31.79     13.71 o
   1  12  12       46.91       29.54     20.22 o
   2  12  12       81.71      101.86     20.33 o
   3  12  12       45.52       21.46     30.54 o
   4  12  12       35.80       37.14     30.54 o
  -3  13  12      164.37      197.44     16.69 o
  -2  13  12       89.13       93.34     18.66 o
  -1  13  12      204.98      179.76     16.41 o
   0  13  12      362.51      390.10     26.55 o
   1  13  12      202.31      199.10     25.17 o
   2  13  12      116.25      138.70     26.83 o
   3  13  12      148.82      157.65     33.02 o
  -2  14  12      134.03      141.53     16.69 o
  -1  14  12       61.70       47.20     13.47 o
   0  14  12       84.33      105.92     20.40 o
   1  14  12       79.47       62.60     18.80 o
   2  14  12      112.02       88.74     20.03 o
   1   0  13      103.61      101.32      6.25 o
   2   0  13       86.53       98.43      9.76 o
   3   0  13      818.17      787.94     25.16 o
   4   0  13       21.41       14.41      9.89 o
   5   0  13      557.11      571.55     21.33 o
   6   0  13        1.21        4.11      9.21 o
  -6   1  13       78.10       65.65     14.54 o
  -5   1  13      292.89      313.29     15.04 o
  -4   1  13       67.50       79.84     14.53 o
  -3   1  13      798.07      828.81     27.11 o
  -2   1  13       89.23      100.62      6.82 o
  -1   1  13      414.25      400.09     11.70 o
   0   1  13       73.67       78.59      5.66 o
   1   1  13      370.86      358.49     11.64 o
   2   1  13       88.30       96.34      7.22 o
   3   1  13      862.55      878.42     24.27 o
   4   1  13       52.84       61.27      8.39 o
   5   1  13      306.48      339.20     15.73 o
   6   1  13       74.08       62.10     11.68 o
  -6   2  13      281.21      291.43     19.18 o
  -5   2  13      173.59      169.39     11.81 o
  -4   2  13      739.74      756.58     22.24 o
  -3   2  13       14.90       13.57      6.60 o
  -2   2  13     1710.31     1801.47     45.98 o
  -1   2  13       91.37       95.64      6.19 o
   0   2  13     2047.80     2021.01     46.50 o
   1   2  13       78.00       81.76      6.83 o
   2   2  13     1722.71     1801.14     46.20 o
   3   2  13        3.43        3.04      6.22 o
   4   2  13      730.35      723.78     24.57 o
   5   2  13      181.74      181.09     10.50 o
   6   2  13      242.35      257.67     20.59 o
  -6   3  13       50.23       66.26     11.28 o
  -5   3  13      244.09      216.85     13.54 o
  -4   3  13       56.34       45.91     10.10 o
  -3   3  13      619.51      618.74     18.94 o
  -2   3  13       32.60       31.53      6.60 o
  -1   3  13      156.70      142.29      7.28 o
   0   3  13        9.64       14.29      5.04 o
   1   3  13      180.88      194.11      8.74 o
   2   3  13       35.52       21.19      6.69 o
   3   3  13      645.70      612.22     18.93 o
   4   3  13       44.13       19.17      7.60 o
   5   3  13      232.04      219.12     12.62 o
   6   3  13       33.57       53.46     20.47 o
  -6   4  13       53.55       48.44     12.48 o
  -5   4  13      178.87      192.43     13.08 o
  -4   4  13      516.02      520.28     19.46 o
  -3   4  13      587.91      541.55     15.50 o
  -2   4  13     2449.00     2320.80     53.39 o
  -1   4  13     1924.91     1827.62     52.41 o
   0   4  13     2482.14     2348.75     59.06 o
   1   4  13     1969.73     1882.48     52.81 o
   2   4  13     2352.34     2276.13     58.53 o
   3   4  13      560.78      542.43     17.53 o
   4   4  13      516.38      507.69     17.12 o
   5   4  13      173.12      185.79     11.96 o
   6   4  13       45.65       79.13     17.30 o
  -6   5  13       60.58      104.84     14.92 o
  -5   5  13       46.82       29.90     18.14 o
  -4   5  13       93.08      114.87     11.98 o
  -3   5  13       93.98       76.47      8.21 o
  -2   5  13      203.30      227.92     10.75 o
  -1   5  13      507.47      520.51     17.71 o
   0   5  13       50.19       44.10      6.08 o
   1   5  13      507.02      487.02     21.19 o
   2   5  13      259.03      302.69     18.26 o
   3   5  13       87.59       68.92      8.11 o
   4   5  13       79.38       69.05      8.22 o
   5   5  13       49.68       38.26      7.22 o
   6   5  13       62.10       84.35     17.20 o
  -5   6  13      105.99      120.10     13.46 o
  -4   6  13        9.19       26.68     14.56 o
  -3   6  13      621.34      632.56     25.11 o
  -2   6  13      182.62      189.63     11.96 o
  -1   6  13     2681.70     2818.74     87.52 o
   0   6  13      642.79      611.17     23.76 o
   1   6  13     2468.84     2519.24    107.68 o
   2   6  13      164.80      188.35     11.39 o
   3   6  13      671.57      679.03     20.69 o
   4   6  13       10.03       -3.54      6.95 o
   5   6  13       92.60       79.52      8.53 o
  -5   7  13        3.62       20.25     16.22 o
  -4   7  13      359.51      377.27     17.52 o
  -3   7  13       19.81       12.27      9.10 o
  -2   7  13      412.69      397.74     17.90 o
  -1   7  13       72.70       56.70      9.79 o
   0   7  13        2.92        6.84      8.48 o
   1   7  13       58.01       51.40     14.87 o
   2   7  13      396.51      386.02     20.53 o
   3   7  13       15.81       26.63      9.02 o
   4   7  13      397.46      454.51     16.26 o
   5   7  13        6.04        3.47     15.55 o
  -5   8  13        9.56       21.27     20.64 o
  -4   8  13      158.28      150.28     10.27 o
  -3   8  13        8.10        5.79     10.89 o
  -2   8  13       40.32       34.61     10.39 o
  -1   8  13       42.35       56.81     10.77 o
   0   8  13        0.34       -8.22      9.51 o
   1   8  13       44.80       53.88     14.87 o
   2   8  13       60.26       45.60     15.25 o
   3   8  13       10.93       15.86     15.02 o
   4   8  13      121.52      102.13     15.15 o
   5   8  13        7.33      -10.19     22.31 o
  -5   9  13       32.51       23.22     32.60 o
  -4   9  13      317.11      302.88     15.98 o
  -3   9  13       26.62       25.39     10.94 o
  -2   9  13      226.58      247.55     14.99 o
  -1   9  13       26.20       31.96     10.97 o
   0   9  13       27.15       44.57     13.97 o
   1   9  13       27.81       35.51     14.45 o
   2   9  13      238.79      268.92     25.17 o
   3   9  13       18.65       12.23     12.82 o
   4   9  13      319.64      345.22     24.77 o
   5   9  13       47.35       58.26     20.15 o
  -4  10  13      214.96      220.40     14.49 o
  -3  10  13      316.79      307.31     17.49 o
  -2  10  13       65.36       66.51     12.75 o
  -1  10  13      556.25      510.78     22.85 o
   0  10  13       59.45       79.82     22.70 o
   1  10  13      562.05      544.73     30.33 o
   2  10  13       67.53       86.26     17.05 o
   3  10  13      344.96      360.95     25.85 o
   4  10  13      231.46      261.71     27.24 o
  -4  11  13      117.66      110.28     12.83 o
  -3  11  13       26.10       35.57     12.19 o
  -2  11  13       71.78       60.97     13.54 o
  -1  11  13       57.77       65.09     15.54 o
   0  11  13      111.73       86.57     17.48 o
   1  11  13       60.05       74.73     18.96 o
   2  11  13       88.57       87.58     26.00 o
   3  11  13       24.42       57.36     17.45 o
   4  11  13      105.46      119.68     33.02 o
  -3  12  13      282.04      281.25     18.19 o
  -2  12  13      242.55      233.23     16.72 o
  -1  12  13      527.88      543.75     25.50 o
   0  12  13      197.18      197.46     20.43 o
   1  12  13      537.33      568.17     56.13 o
   2  12  13      217.09      238.55     23.35 o
   3  12  13      259.27      246.80     37.14 o
  -2  13  13       20.95       29.76     14.03 o
  -1  13  13        6.61        4.65     13.90 o
   0  13  13       71.91       72.92     19.49 o
   1  13  13        3.58       14.70     19.82 o
   2  13  13       26.92       19.06     18.84 o
  -1  14  13       40.54       39.74     22.70 o
   0  14  13      254.51      221.54     23.05 o
   1  14  13       58.78       37.89     20.99 o
   0   0  14      539.06      537.11     21.37 o
   1   0  14      292.55      310.45     10.48 o
   2   0  14     1598.54     1527.05     40.00 o
   3   0  14       73.99       78.19     10.13 o
   4   0  14      448.31      454.80     17.95 o
   5   0  14      238.75      266.95     14.25 o
   6   0  14      141.33      163.55     13.34 o
  -6   1  14       74.08       81.66     11.16 o
  -5   1  14       29.89       44.67     10.09 o
  -4   1  14      183.78      189.35     11.90 o
  -3   1  14       84.08       86.12     11.20 o
  -2   1  14       74.01       76.99      7.76 o
  -1   1  14      124.72      108.84      6.93 o
   0   1  14      745.06      729.73     20.87 o
   1   1  14      151.49      139.66      7.85 o
   2   1  14      127.32      135.82      8.21 o
   3   1  14       82.66       82.83      8.13 o
   4   1  14      167.66      192.77     12.51 o
   5   1  14       38.42       43.78      9.11 o
   6   1  14       57.65       66.26     10.05 o
  -6   2  14        6.30       -6.39     11.00 o
  -5   2  14      485.95      457.04     19.00 o
  -4   2  14       98.85      110.70     10.09 o
  -3   2  14      762.88      760.27     22.62 o
  -2   2  14      690.54      700.29     20.77 o
  -1   2  14      429.93      460.30     12.71 o
   0   2  14     1240.55     1228.85     32.40 o
   1   2  14      333.34      339.52     13.40 o
   2   2  14      749.33      743.30     21.21 o
   3   2  14      760.92      771.06     22.76 o
   4   2  14       59.44       57.04      9.07 o
   5   2  14      475.12      448.61     18.67 o
   6   2  14       16.93       18.84     17.39 o
  -5   3  14       14.44       27.99     10.83 o
  -4   3  14      193.25      197.41     12.53 o
  -3   3  14      240.20      254.79     11.27 o
  -2   3  14      568.49      617.32     18.97 o
  -1   3  14      206.95      210.15      8.72 o
   0   3  14      790.11      734.15     23.46 o
   1   3  14      245.81      237.71     13.70 o
   2   3  14      598.18      656.22     19.69 o
   3   3  14      254.92      258.36     16.67 o
   4   3  14      175.47      180.74     11.07 o
   5   3  14        8.66        4.57      8.65 o
  -5   4  14       70.84       97.36     13.33 o
  -4   4  14      204.68      205.72     12.84 o
  -3   4  14      192.15      179.28     10.14 o
  -2   4  14       28.96       27.86      7.16 o
  -1   4  14      148.36      131.35     11.44 o
   0   4  14       53.95       34.38      6.86 o
   1   4  14      101.97       71.69     10.51 o
   2   4  14       51.56       58.01      7.54 o
   3   4  14      195.16      178.83     10.59 o
   4   4  14      181.92      210.74     10.92 o
   5   4  14       65.39       85.50     12.39 o
  -5   5  14      162.85      149.15     14.78 o
  -4   5  14       57.53       69.87     11.98 o
  -3   5  14      233.65      239.61     11.24 o
  -2   5  14      596.30      548.93     20.20 o
  -1   5  14      506.55      505.08     18.01 o
   0   5  14      127.64      124.37     14.46 o
   1   5  14      485.42      492.79     21.60 o
   2   5  14      680.22      646.04     20.88 o
   3   5  14      183.94      209.55     11.01 o
   4   5  14       63.63       58.58      8.81 o
   5   5  14      168.83      165.09     10.46 o
  -5   6  14       68.63       95.32     13.46 o
  -4   6  14      235.88      252.27     15.88 o
  -3   6  14       87.51       79.09     10.30 o
  -2   6  14      342.73      355.46     16.62 o
  -1   6  14      436.15      383.72     17.04 o
   0   6  14      248.12      249.09     13.96 o
   1   6  14      387.07      349.97     22.16 o
   2   6  14      318.85      325.82     24.66 o
   3   6  14       74.06       84.24      9.27 o
   4   6  14      225.17      242.85     12.53 o
   5   6  14       53.28       59.83     16.44 o
  -5   7  14       87.92      107.40     24.10 o
  -4   7  14       62.29       55.24     15.98 o
  -3   7  14       35.32       21.66     11.43 o
  -2   7  14       72.71       66.37     16.07 o
  -1   7  14       57.76       61.23     11.83 o
   0   7  14       90.97       91.55     14.56 o
   1   7  14       37.99       52.58     15.73 o
   2   7  14       76.28       54.19     14.81 o
   3   7  14       45.66       29.60     11.80 o
   4   7  14       53.06       41.53      9.67 o
   5   7  14      101.58       87.19     11.37 o
  -4   8  14      176.52      178.60     11.74 o
  -3   8  14      584.31      585.03     35.95 o
  -2   8  14       69.88       86.71     11.29 o
  -1   8  14     1389.56     1364.99     47.78 o
   0   8  14      298.33      265.00     26.83 o
   1   8  14     1438.45     1423.41     60.12 o
   2   8  14       63.60       81.64     23.11 o
   3   8  14      601.58      605.86     34.11 o
   4   8  14      199.14      196.82     26.41 o
  -4   9  14        2.27        9.83      9.11 o
  -3   9  14      196.07      192.96     14.04 o
  -2   9  14       31.97       34.58     11.68 o
  -1   9  14      155.72      152.27     13.93 o
   0   9  14        5.83        1.85     14.81 o
   1   9  14      139.57      168.24     30.54 o
   2   9  14       29.08       47.97     17.15 o
   3   9  14      194.16      185.99     20.42 o
   4   9  14        0.21      -18.21     18.21 o
  -4  10  14       13.57       11.06     10.31 o
  -3  10  14      234.28      240.36     15.27 o
  -2  10  14      224.52      221.80     19.40 o
  -1  10  14      353.83      390.25     19.71 o
   0  10  14      101.83      110.78     18.65 o
   1  10  14      343.29      325.09     25.66 o
   2  10  14      218.66      231.08     29.30 o
   3  10  14      207.17      209.32     34.25 o
   4  10  14       17.88       40.45     33.84 o
  -3  11  14      115.87      114.71     13.91 o
  -2  11  14       38.82       56.90     13.00 o
  -1  11  14      297.03      297.67     18.23 o
   0  11  14      116.96      108.34     18.06 o
   1  11  14      287.30      295.05     25.08 o
   2  11  14       34.67       63.07     20.33 o
   3  11  14      154.92      187.01     26.00 o
  -2  12  14       39.63       47.18     14.39 o
  -1  12  14       95.37       69.71     17.48 o
   0  12  14       70.08       85.85     20.08 o
   1  12  14      103.71       91.69     20.13 o
   2  12  14       25.06       25.25     20.33 o
  -1  13  14       17.47        6.91     19.39 o
   0  13  14        2.02        7.49     19.49 o
   1  13  14       20.66       13.60     28.89 o
   1   0  15       83.51       70.69      7.66 o
   2   0  15      106.81      111.94      9.46 o
   3   0  15      370.24      389.35     16.10 o
   4   0  15      122.72      135.76     11.32 o
   5   0  15       29.07       24.36     11.11 o
  -5   1  15       72.51       81.10     11.13 o
  -4   1  15      530.26      568.51     21.61 o
  -3   1  15      108.13      105.85     10.60 o
  -2   1  15     1329.72     1298.10     32.91 o
  -1   1  15      211.57      218.49     10.23 o
   0   1  15     1710.57     1658.14     42.96 o
   1   1  15      241.67      229.31     12.39 o
   2   1  15     1172.01     1136.54     32.68 o
   3   1  15      105.06       88.94      9.10 o
   4   1  15      534.42      551.22     21.15 o
   5   1  15       80.89       79.93     12.51 o
  -5   2  15       40.78       29.41     11.31 o
  -4   2  15      137.03      129.34     12.08 o
  -3   2  15       53.63       64.89      9.46 o
  -2   2  15       64.33       74.38      7.86 o
  -1   2  15      146.48      163.81      9.27 o
   0   2  15        1.98        0.89      6.78 o
   1   2  15      144.99      172.39     10.85 o
   2   2  15       70.48       82.85      8.18 o
   3   2  15       47.92       49.04      8.52 o
   4   2  15      127.39      123.41     11.21 o
   5   2  15       29.17       34.49     10.05 o
  -5   3  15      181.15      146.96     13.23 o
  -4   3  15       15.38       10.00     10.31 o
  -3   3  15      152.72      162.11     14.51 o
  -2   3  15      110.82      121.36      8.64 o
  -1   3  15      205.27      227.85     14.28 o
   0   3  15       98.76       92.62      8.39 o
   1   3  15      210.08      200.03     13.75 o
   2   3  15      142.01      147.94     13.60 o
   3   3  15      119.47      142.58      9.89 o
   4   3  15       18.15       20.14      9.55 o
   5   3  15      148.67      138.36     18.56 o
  -5   4  15      105.85      121.79     16.56 o
  -4   4  15      162.15      168.35     13.32 o
  -3   4  15       52.21       51.00      7.98 o
  -2   4  15       92.87       85.08      8.68 o
  -1   4  15       23.47       14.45      7.80 o
   0   4  15       12.60       13.30      7.39 o
   1   4  15       16.87       10.76     19.06 o
   2   4  15      111.71       94.23      9.88 o
   3   4  15       72.70       83.41      9.03 o
   4   4  15      156.63      175.97     11.00 o
   5   4  15       87.67      101.39     11.44 o
  -5   5  15       89.36      103.52     22.26 o
  -4   5  15      205.91      208.14     14.93 o
  -3   5  15       42.58       58.23      9.15 o
  -2   5  15      223.02      252.56     18.70 o
  -1   5  15       61.60       70.79      9.83 o
   0   5  15       53.82       39.24     13.27 o
   1   5  15       60.93       56.47     11.85 o
   2   5  15      235.33      269.39     16.26 o
   3   5  15       43.25       69.09      9.48 o
   4   5  15      206.87      212.50     12.19 o
   5   5  15       87.57      102.60     11.17 o
  -5   6  15      111.57      106.47     15.57 o
  -4   6  15       29.22       17.52     11.86 o
  -3   6  15      148.11      165.43     11.07 o
  -2   6  15        8.79        8.75      8.11 o
  -1   6  15      184.82      200.85     11.38 o
   0   6  15       10.79        4.48     23.11 o
   1   6  15      181.67      189.44     18.96 o
   2   6  15       15.87       24.81     12.10 o
   3   6  15      135.97      130.60     12.28 o
   4   6  15       43.08       26.25      9.80 o
   5   6  15       90.63       79.55     22.40 o
  -4   7  15      135.67      127.52     15.20 o
  -3   7  15      400.35      394.70     17.51 o
  -2   7  15      107.11       83.99     11.23 o
  -1   7  15      720.79      679.92     27.22 o
   0   7  15       24.46       33.18     14.56 o
   1   7  15      674.97      664.13     34.44 o
   2   7  15       94.05       48.50     16.45 o
   3   7  15      412.37      408.48     27.13 o
   4   7  15      124.37      133.35     11.35 o
  -4   8  15       12.00        3.82     17.48 o
  -3   8  15       35.59       40.85     13.71 o
  -2   8  15        6.79       10.46     11.36 o
  -1   8  15       64.84       68.00     26.83 o
   0   8  15       19.51       34.62     16.57 o
   1   8  15       52.52       17.52     17.21 o
   2   8  15        1.33      -16.81     16.81 o
   3   8  15       51.21       55.40     19.81 o
   4   8  15       16.66        9.08     29.71 o
  -3   9  15      260.45      266.49     16.75 o
  -2   9  15       10.27       17.25     12.26 o
  -1   9  15      549.84      565.82     30.93 o
   0   9  15       33.62       45.27     17.15 o
   1   9  15      512.56      492.60     30.60 o
   2   9  15        5.14       19.17     17.79 o
   3   9  15      291.59      300.13     25.95 o
  -3  10  15       22.20       18.38     11.93 o
  -2  10  15       25.03       40.44     17.51 o
  -1  10  15       17.12       30.65     16.86 o
   0  10  15       16.48       25.24     18.06 o
   1  10  15       22.85       15.13     17.74 o
   2  10  15       18.95       27.54     30.13 o
   3  10  15       17.38       34.85     20.63 o
  -2  11  15       81.31      120.34     14.87 o
  -1  11  15       54.97       41.83     17.21 o
   0  11  15       11.37      -16.64     18.65 o
   1  11  15       33.21        6.28     46.22 o
   2  11  15       98.66       98.42     22.33 o
  -1  12  15        5.00        6.28     17.79 o
   0  12  15       14.61       42.50     18.91 o
   1  12  15        5.54      -19.84     19.84 o
   0   0  16     2073.94     2069.08     84.05 o
   1   0  16      168.09      133.93      9.51 o
   2   0  16      545.03      631.20     23.35 o
   3   0  16        8.38       11.73      9.53 o
   4   0  16       10.55       13.57     10.42 o
   5   0  16        5.94       -2.17     14.44 o
  -5   1  16       54.76       26.81     11.81 o
  -4   1  16       46.62       47.48     17.39 o
  -3   1  16      124.84      119.83     11.10 o
  -2   1  16       77.59       97.83     10.44 o
  -1   1  16       79.83       77.85      8.53 o
   0   1  16      569.49      579.33     21.23 o
   1   1  16       61.20       58.32      9.97 o
   2   1  16       68.72       88.18     10.40 o
   3   1  16       94.65      107.20      9.76 o
   4   1  16       39.01       35.52     10.60 o
   5   1  16       53.09       57.53     11.04 o
  -5   2  16       27.53       21.49     11.72 o
  -4   2  16       14.84       37.90     11.21 o
  -3   2  16       37.81       51.25     11.58 o
  -2   2  16      116.29      105.62      8.90 o
  -1   2  16        5.58        5.05      7.74 o
   0   2  16      340.19      353.74     20.90 o
   1   2  16       12.22       -3.70     10.46 o
   2   2  16      103.92       71.95     10.49 o
   3   2  16       60.41       73.49      9.49 o
   4   2  16       20.18       34.56     10.08 o
   5   2  16       22.50       33.20     11.25 o
  -5   3  16      229.32      237.82     18.82 o
  -4   3  16      452.90      496.68     19.65 o
  -3   3  16      333.78      319.76     15.00 o
  -2   3  16      613.87      558.38     18.56 o
  -1   3  16      116.44      102.34      9.87 o
   0   3  16      454.53      441.30     20.64 o
   1   3  16      124.23      128.59     12.92 o
   2   3  16      625.38      588.78     21.87 o
   3   3  16      290.42      281.97     13.37 o
   4   3  16      428.29      435.49     19.09 o
   5   3  16      262.23      273.48     15.09 o
  -4   4  16      130.26      134.09     13.07 o
  -3   4  16        3.99        6.06     13.94 o
  -2   4  16        1.52       -0.55      8.52 o
  -1   4  16       27.17       32.90     11.50 o
   0   4  16        4.97       -8.90     11.42 o
   1   4  16       30.71       42.70     11.48 o
   2   4  16        1.22      -10.16     10.16 o
   3   4  16        2.85       10.51     10.86 o
   4   4  16      142.99      146.80     19.22 o
  -4   5  16       70.51       93.41     23.31 o
  -3   5  16      396.19      386.98     21.09 o
  -2   5  16      203.62      241.86     12.87 o
  -1   5  16      435.15      426.50     20.31 o
   0   5  16       63.74       49.92     14.56 o
   1   5  16      455.79      496.39     22.21 o
   2   5  16      167.56      158.67     14.63 o
   3   5  16      412.18      388.45     17.71 o
   4   5  16       73.47       72.28     10.94 o
  -4   6  16       94.16      103.08     15.35 o
  -3   6  16       17.25       21.44     11.92 o
  -2   6  16       71.66       63.51      9.63 o
  -1   6  16      271.29      289.48     16.13 o
   0   6  16      144.91      149.41     27.65 o
   1   6  16      314.44      308.14     22.76 o
   2   6  16       65.22       61.42     13.47 o
   3   6  16       12.55       14.77     15.54 o
   4   6  16       87.94       85.40     11.94 o
  -4   7  16       44.79       37.41     14.43 o
  -3   7  16      244.67      247.90     13.59 o
  -2   7  16       62.38       54.05     10.02 o
  -1   7  16      121.06      137.85     12.69 o
   0   7  16       13.11      -12.90     15.27 o
   1   7  16      108.17       90.95     28.48 o
   2   7  16       56.98       28.94     18.57 o
   3   7  16      246.48      282.71     23.80 o
   4   7  16       55.30       39.76     18.43 o
  -3   8  16      132.81      139.08     12.12 o
  -2   8  16        9.14       -9.22      9.22 o
  -1   8  16      152.30      170.42     19.74 o
   0   8  16        5.71        7.05     17.15 o
   1   8  16      183.19      206.13     21.60 o
   2   8  16        3.93        6.66     22.70 o
   3   8  16      132.80      142.97     20.03 o
  -3   9  16       40.14       47.52     13.54 o
  -2   9  16       83.79      101.36     17.45 o
  -1   9  16       40.91       40.32     16.04 o
   0   9  16       19.57       10.14     18.06 o
   1   9  16       34.77       35.45     17.74 o
   2   9  16      107.69      103.21     20.13 o
   3   9  16       36.26       27.44     21.38 o
  -2  10  16       18.13       27.02     17.05 o
  -1  10  16       82.88       90.58     31.78 o
   0  10  16        2.18        5.10     17.48 o
   1  10  16       78.39       65.21     21.01 o
   2  10  16       11.58       -7.02     19.26 o
  -1  11  16      202.27      194.38     22.19 o
   0  11  16        3.12        5.67     19.55 o
   1  11  16      177.84      226.76     23.26 o
   1   0  17       17.40       12.99      8.65 o
   2   0  17       21.79        3.76     10.98 o
   3   0  17       71.04       62.65     21.42 o
   4   0  17        0.07       17.01     10.98 o
  -4   1  17       43.05       43.22     11.19 o
  -3   1  17      352.02      365.07     16.41 o
  -2   1  17       74.42       84.19     11.61 o
  -1   1  17      120.67      133.18     10.12 o
   0   1  17      212.01      195.78     12.95 o
   1   1  17      115.30      115.37     12.39 o
   2   1  17       63.70       81.50     10.95 o
   3   1  17      348.73      326.86     16.48 o
   4   1  17       38.99       28.37     11.35 o
  -4   2  17      201.30      216.71     14.16 o
  -3   2  17        8.56        0.90     10.50 o
  -2   2  17      575.52      565.93     21.43 o
  -1   2  17       30.70       35.17      8.81 o
   0   2  17      643.31      708.65     29.04 o
   1   2  17       26.57       10.60     11.79 o
   2   2  17      538.53      578.30     25.97 o
   3   2  17       16.23       12.63     10.51 o
   4   2  17      230.85      265.39     14.86 o
  -4   3  17       23.88       17.24     11.80 o
  -3   3  17      119.66      127.23     12.21 o
  -2   3  17       16.45       17.39      9.91 o
  -1   3  17       69.92       68.87      9.99 o
   0   3  17        0.38       -0.66     12.07 o
   1   3  17       83.17       82.42     16.18 o
   2   3  17       19.65       16.82     10.44 o
   3   3  17      141.89      158.45     23.10 o
   4   3  17       22.24       20.62     11.53 o
  -4   4  17      174.00      200.19     14.89 o
  -3   4  17       92.43       88.55     13.18 o
  -2   4  17      464.86      447.33     20.92 o
  -1   4  17      529.75      525.47     30.93 o
   0   4  17      735.19      734.22     30.18 o
   1   4  17      576.37      600.55     25.85 o
   2   4  17      463.19      471.93     24.95 o
   3   4  17      108.65      112.33     13.03 o
   4   4  17      165.19      171.73     14.03 o
  -4   5  17        9.97        7.67     13.70 o
  -3   5  17       58.35       54.54     10.16 o
  -2   5  17      125.12      118.02     13.62 o
  -1   5  17       65.60       67.10     16.04 o
   0   5  17        2.66        5.14     17.33 o
   1   5  17       54.83       91.13     13.59 o
   2   5  17      137.49      135.98     16.68 o
   3   5  17       53.59       56.79     12.00 o
   4   5  17       14.40       14.23     11.57 o
  -3   6  17      110.03      111.32     19.39 o
  -2   6  17       49.87       48.73     11.68 o
  -1   6  17      388.97      385.15     41.27 o
   0   6  17       79.82       87.63     16.90 o
   1   6  17      355.42      339.70     25.38 o
   2   6  17       45.30       11.97     13.72 o
   3   6  17      123.16      116.31     15.69 o
  -3   7  17        6.92       13.42     10.46 o
  -2   7  17       96.06      105.09     12.96 o
  -1   7  17        1.60       42.20     16.81 o
   0   7  17        6.34        4.41     16.92 o
   1   7  17        3.13       15.42     18.57 o
   2   7  17       92.02      100.08     18.91 o
   3   7  17        6.44        7.59     20.57 o
  -2   8  17       10.24        9.46     12.29 o
  -1   8  17       22.44        1.92     17.15 o
   0   8  17        3.83       -2.93     18.06 o
   1   8  17       21.58       29.24     18.65 o
   2   8  17       13.39       30.57     18.43 o
  -2   9  17       38.62       33.91     21.87 o
  -1   9  17        0.80       -4.83     18.21 o
   0   9  17        0.50       15.10     21.05 o
   1   9  17        7.09       29.92     18.21 o
   2   9  17       39.98       27.57     21.25 o
  -1  10  17       87.67       69.49     24.76 o
   0  10  17        6.85        3.81     18.32 o
   1  10  17       98.46       68.10     21.30 o
   0   0  18      612.08      535.28     29.77 o
   1   0  18        1.46      -10.51     10.51 o
   2   0  18      516.89      469.63     19.78 o
   3   0  18        2.29        1.18     13.25 o
  -3   1  18        0.86        8.38     12.92 o
  -2   1  18       70.83       68.11     11.58 o
  -1   1  18       33.85       36.44     10.96 o
   0   1  18        6.19       16.65     11.54 o
   1   1  18       27.28       18.96     21.39 o
   2   1  18       87.64       88.68     11.76 o
   3   1  18        0.78       -0.49     11.61 o
  -3   2  18      188.65      193.49     16.82 o
  -2   2  18      283.95      326.57     18.74 o
  -1   2  18      109.58      139.90     17.63 o
   0   2  18      131.08      131.22     16.15 o
   1   2  18      108.49      120.73     17.95 o
   2   2  18      276.75      305.13     16.63 o
   3   2  18      197.62      207.82     14.77 o
  -3   3  18       42.77       31.04     17.00 o
  -2   3  18       31.66       39.60     11.05 o
  -1   3  18       41.99       36.67     13.42 o
   0   3  18       44.50       62.99     13.35 o
   1   3  18       46.28       50.99     15.72 o
   2   3  18       43.41       35.85     14.01 o
   3   3  18       35.81       20.83     12.54 o
  -3   4  18       15.57       20.73     16.04 o
  -2   4  18       16.50       32.11     11.68 o
  -1   4  18       54.24       61.80     16.63 o
   0   4  18       10.24       -6.00     15.23 o
   1   4  18       54.26       57.29     14.31 o
   2   4  18       21.30       37.46     16.42 o
   3   4  18       17.48       25.28     12.23 o
  -3   5  18       48.34       55.64     16.63 o
  -2   5  18       85.23       82.96     14.88 o
  -1   5  18       74.69       92.45     17.74 o
   0   5  18      106.26      113.48     19.23 o
   1   5  18       64.88       96.64     15.03 o
   2   5  18      101.98      114.19     15.17 o
   3   5  18       51.76       30.12     15.10 o
  -2   6  18       80.19       93.32     16.51 o
  -1   6  18      116.70      109.87     17.21 o
   0   6  18      151.31      134.10     20.13 o
   1   6  18      119.66       91.72     33.84 o
   2   6  18       80.09       34.89     15.16 o
  -2   7  18       12.86       -2.17     16.06 o
  -1   7  18        8.09       -5.01     16.04 o
   0   7  18        1.23       15.03     18.65 o
   1   7  18        6.01       24.34     17.74 o
   2   7  18       10.36      -11.71     34.67 o
  -1   8  18      349.34      321.03     25.26 o
   0   8  18       23.91       -0.46     23.94 o
   1   8  18      362.17      364.49     65.62 o
   1   0  19       17.85       13.68     13.18 o
   2   0  19        1.59       11.73     11.66 o
   3   0  19       64.98       51.75     14.37 o
  -3   1  19        9.84        7.12     14.10 o
  -2   1  19      154.20      183.89     14.29 o
  -1   1  19       35.85       29.96     12.42 o
   0   1  19      262.37      270.99     18.74 o
   1   1  19       48.54       31.22     13.90 o
   2   1  19      137.15      145.40     13.91 o
   3   1  19        7.35       23.21     14.32 o
  -2   2  19       51.00       37.77     13.90 o
  -1   2  19       10.99       15.71     12.99 o
   0   2  19       10.08       14.43     14.45 o
   1   2  19       16.17       30.37     14.86 o
   2   2  19       62.46       68.29     17.04 o
  -2   3  19       11.49       11.74     15.39 o
  -1   3  19       46.32       75.04     28.06 o
   0   3  19       94.07      117.13     15.39 o
   1   3  19       42.30       31.17     14.80 o
   2   3  19       19.15        9.46     15.85 o
  -2   4  19       38.84       44.06     30.54 o
  -1   4  19       59.37       55.75     17.79 o
   0   4  19       75.11       49.08     15.23 o
   1   4  19       63.44       55.23     16.13 o
   2   4  19       58.07       52.17     14.42 o
  -2   5  19        2.47       11.04     16.06 o
  -1   5  19       16.25       15.59     35.91 o
   0   5  19       47.60       45.06     17.74 o
   1   5  19       18.95       19.76     15.18 o
   2   5  19        5.81      -14.06     14.06 o
  -1   6  19       65.95      126.26     19.74 o
   0   6  19       19.35       52.11     19.82 o
   1   6  19       48.91       84.75     20.08 o
   0   0  20      176.06      160.03     20.33 o
   1   0  20        9.86      -15.49     15.49 o
  -1   1  20       37.71       54.51     16.49 o
   0   1  20       43.27       72.66     15.28 o
   1   1  20       35.45       23.99     14.73 o
  -1   2  20        5.27       -3.28     14.96 o
   0   2  20       29.07       20.25     15.88 o
   1   2  20        6.89        7.62     15.62 o
  -1   3  20       32.05       35.08     18.09 o
   0   3  20       40.95       49.77     16.15 o
   1   3  20       43.36       55.59     15.81 o
 
